# Supplementary material for: Methanosarcina Play an Important Role in Anaerobic Co-Digestion of the Seaweed Ulva lactuca: Taxonomy and Predicted Metabolism of Functional Microbial Communities
Source: PLoS One. 2015 Nov 10;10(11):e0142603. doi: 10.1371/journal.pone.0142603 (PMC4640829; doi:10.1371/journal.pone.0142603)
Supplement: S1 Table — Taxa are differentiated to the genus level; with abundances summed for lower taxonomic ranks. (XLSX) [file pone.0142603.s003.xlsx]

## Sheet: Table 1 - Taxonomy and Relative
TAXONOMY						RELATIVE ABUNDANCES OF TAXA
						REACTOR ONE						REACTOR SIX
						%	%	%	%	%	%	%	%	%	%	%
						R01W01	R01W05	R01W13	R01W21	R01W30	R01W39	R06W01	R06W06	R06W13	R06W20	R06W27
Archaea;	Euryarchaeota;	Methanobacteria;	Methanobacteriales;	Methanobacteriaceae;	Methanobacterium	0	0	0	0.001	0	0	0	0.001	0.002	0.011	0.008
Archaea;	Euryarchaeota;	Methanobacteria;	Methanobacteriales;	Methanobacteriaceae;	Methanobrevibacter	0	0.003	0.003	0.003	0.001	0.003	0.001	0.007	0.007	0.003	0.004
Archaea;	Euryarchaeota;	Methanobacteria;	Methanobacteriales;	Methanobacteriaceae;	Methanosphaera	0	0	0	0.001	0	0	0	0	0	0.001	0
Archaea;	Euryarchaeota;	Methanomicrobia;	Methanomicrobiales;	Methanocorpusculaceae;	Methanocorpusculum	0	0	0	0	0	0	0	0	0	0	0
Archaea;	Euryarchaeota;	Methanomicrobia;	Methanomicrobiales;	Methanomicrobiaceae;	Methanoculleus	0.002	0.006	0.006	0.004	0.002	0.002	0.001	0.004	0.001	0.001	0.002
Archaea;	Euryarchaeota;	Methanomicrobia;	Methanomicrobiales;	Methanospirillaceae;	Methanospirillum	0	0	0	0	0	0.002	0	0	0	0	0
Archaea;	Euryarchaeota;	Methanomicrobia;	Methanosarcinales;	Methanosaetaceae;	Methanosaeta	0.002	0	0	0	0	0.004	0.005	0.002	0.003	0.001	0
Archaea;	Euryarchaeota;	Methanomicrobia;	Methanosarcinales;	Methanosarcinaceae;	Methanosarcina	0.012	0.001	0	0	0	0.097	0.011	0.205	0.241	0.177	0.183
Archaea;	Euryarchaeota;	Thermoplasmata;	Thermoplasmatales;	Methanomassiliicoccus;	g	0	0	0	0	0	0	0	0	0	0	0
Archaea;	Euryarchaeota;	Thermoplasmata;	Thermoplasmatales;	vadinCA11_gut_group;	g	0	0	0	0.001	0	0.001	0.001	0	0	0	0
Archaea;	Thaumarchaeota;	Miscellaneous_Crenarchaeotic_Group;	o;	f;	g	0	0.001	0	0	0	0	0	0	0	0	0
Bacteria	;Other	;Other	;Other	;Other	;Other	0.001	0	0	0.002	0	0.001	0.009	0.001	0	0.001	0.006
Bacteria;	Acidobacteria;	Acidobacteria;	BPC102;	f;	g	0.001	0	0	0	0	0.01	0.003	0.029	0.013	0.016	0.028
Bacteria;	Acidobacteria;	Acidobacteria;	Candidatus_Chloracidobacterium;	f;	g	0	0	0	0	0	0	0	0	0	0	0.001
Bacteria;	Acidobacteria;	Acidobacteria;	DA023;	f;	g	0	0	0	0	0	0	0	0	0	0	0.001
Bacteria;	Actinobacteria;	Acidimicrobiia;	Acidimicrobiales;	Acidimicrobiaceae;	CL500-29_marine_group	0	0	0	0	0	0	0	0	0	0	0
Bacteria;	Actinobacteria;	Acidimicrobiia;	Acidimicrobiales;	Acidimicrobiaceae;	Ilumatobacter	0	0	0	0	0	0	0.002	0	0	0	0
Bacteria;	Actinobacteria;	Acidimicrobiia;	Acidimicrobiales;	Candidatus_Microthrix;	g	0	0	0	0	0	0.002	0	0	0	0	0
Bacteria;	Actinobacteria;	Acidimicrobiia;	Acidimicrobiales;	Iamiaceae;	Iamia	0	0	0	0	0	0	0	0	0	0	0
Bacteria;	Actinobacteria;	Acidimicrobiia;	Acidimicrobiales;	OCS155_marine_group;	g	0	0	0	0	0	0	0	0	0	0	0
Bacteria;	Actinobacteria;	Acidimicrobiia;	Acidimicrobiales;	TM214;	g	0	0	0	0	0	0	0	0	0	0	0
Bacteria;	Actinobacteria;	Acidimicrobiia;	Acidimicrobiales;	uncultured;	g	0	0	0	0	0	0	0.002	0	0	0	0
Bacteria;	Actinobacteria;	Actinobacteria;	Actinomycetales;	Actinomycetaceae	;Other	0	0	0	0	0	0	0	0	0	0.001	0
Bacteria;	Actinobacteria;	Actinobacteria;	Actinomycetales;	Actinomycetaceae;	g	0	0	0	0	0	0	0	0	0	0	0
Bacteria;	Actinobacteria;	Actinobacteria;	Bifidobacteriales;	Bifidobacteriaceae;	g	0	0	0	0	0	0	0	0	0	0	0
Bacteria;	Actinobacteria;	Actinobacteria;	Corynebacteriales;	Corynebacteriaceae;	Corynebacterium	0.004	0.002	0.008	0.017	0.004	0.002	0	0.001	0.006	0.004	0.002
Bacteria;	Actinobacteria;	Actinobacteria;	Corynebacteriales;	Dietziaceae;	Dietzia	0	0	0	0	0	0	0	0	0	0	0
Bacteria;	Actinobacteria;	Actinobacteria;	Corynebacteriales;	Mycobacteriaceae;	Mycobacterium	0	0.001	0	0	0	0	0	0	0	0	0
Bacteria;	Actinobacteria;	Actinobacteria;	Corynebacteriales;	Nocardiaceae	;Other	0	0	0	0	0	0	0	0	0.001	0	0
Bacteria;	Actinobacteria;	Actinobacteria;	Corynebacteriales;	Nocardiaceae;	Gordonia	0	0	0	0	0	0	0	0	0	0	0
Bacteria;	Actinobacteria;	Actinobacteria;	Frankiales;	Nakamurellaceae;	Saxeibacter	0	0	0	0	0	0	0	0	0	0	0
Bacteria;	Actinobacteria;	Actinobacteria;	Micrococcales;	Cellulomonadaceae;	Actinotalea	0	0	0	0.001	0.001	0	0	0	0	0	0
Bacteria;	Actinobacteria;	Actinobacteria;	Micrococcales;	Cellulomonadaceae;	Demequina	0	0	0	0	0.001	0	0.004	0	0	0	0
Bacteria;	Actinobacteria;	Actinobacteria;	Micrococcales;	Dermabacteraceae;	Brachybacterium	0	0	0	0	0	0	0	0	0	0	0
Bacteria;	Actinobacteria;	Actinobacteria;	Micrococcales;	Intrasporangiaceae;	Tetrasphaera	0	0	0	0	0	0	0	0	0	0	0
Bacteria;	Actinobacteria;	Actinobacteria;	Micrococcales;	Jonesiaceae;	Jonesia	0	0	0	0	0	0	0	0	0	0	0
Bacteria;	Actinobacteria;	Actinobacteria;	Micrococcales;	Microbacteriaceae	;Other	0	0	0.001	0.002	0.001	0	0.001	0	0	0	0
Bacteria;	Actinobacteria;	Actinobacteria;	Micrococcales;	Microbacteriaceae;	Agromyces	0	0.001	0	0.001	0.001	0	0	0	0	0	0
Bacteria;	Actinobacteria;	Actinobacteria;	Micrococcales;	Microbacteriaceae;	Curtobacterium	0	0	0	0	0	0	0	0	0	0	0
Bacteria;	Actinobacteria;	Actinobacteria;	Micrococcales;	Microbacteriaceae;	Gulosibacter	0.001	0	0	0	0	0	0	0	0	0	0
Bacteria;	Actinobacteria;	Actinobacteria;	Micrococcales;	Microbacteriaceae;	Leifsonia	0	0	0	0	0	0	0	0	0	0	0
Bacteria;	Actinobacteria;	Actinobacteria;	Micrococcales;	Microbacteriaceae;	Leucobacter	0	0	0	0	0	0.001	0	0	0	0	0
Bacteria;	Actinobacteria;	Actinobacteria;	Micrococcales;	Microbacteriaceae;	Microbacterium	0.001	0.002	0	0	0	0.001	0	0	0	0.001	0.001
Bacteria;	Actinobacteria;	Actinobacteria;	Micrococcales;	Micrococcaceae;	Arthrobacter	0	0.001	0.001	0.001	0	0.001	0	0	0	0.001	0
Bacteria;	Actinobacteria;	Actinobacteria;	Micrococcales;	Sanguibacteraceae;	Sanguibacter	0	0	0	0	0	0	0	0	0	0	0
Bacteria;	Actinobacteria;	Actinobacteria;	Micromonosporales;	Micromonosporaceae;	Actinoplanes	0	0	0	0	0	0	0	0	0	0	0
Bacteria;	Actinobacteria;	Actinobacteria;	PeM15;	f;	g	0	0	0	0	0	0.001	0	0	0	0	0
Bacteria;	Actinobacteria;	Actinobacteria;	Propionibacteriales;	Nocardioidaceae;	Aeromicrobium	0	0	0	0	0	0	0	0	0	0	0
Bacteria;	Actinobacteria;	Actinobacteria;	Propionibacteriales;	Nocardioidaceae;	Nocardioides	0	0	0	0	0	0.001	0	0	0	0	0
Bacteria;	Actinobacteria;	Actinobacteria;	Propionibacteriales;	Propionibacteriaceae	;Other	0	0	0	0	0	0	0	0	0	0	0
Bacteria;	Actinobacteria;	Actinobacteria;	Propionibacteriales;	Propionibacteriaceae;	Luteococcus	0	0	0.001	0	0	0	0	0	0	0	0.001
Bacteria;	Actinobacteria;	Actinobacteria;	Propionibacteriales;	Propionibacteriaceae;	Propionibacterium	0	0.001	0	0	0	0	0	0	0	0	0
Bacteria;	Actinobacteria;	Actinobacteria;	Propionibacteriales;	Propionibacteriaceae;	Propionicicella	0	0	0	0	0	0.001	0	0	0	0	0
Bacteria;	Actinobacteria;	Actinobacteria;	Propionibacteriales;	Propionibacteriaceae;	Propioniciclava	0	0	0	0	0	0	0.001	0	0.001	0	0.002
Bacteria;	Actinobacteria;	Actinobacteria;	Propionibacteriales;	Propionibacteriaceae;	Tessaracoccus	0	0	0	0	0	0	0	0	0	0	0.002
Bacteria;	Actinobacteria;	Actinobacteria;	Propionibacteriales;	Propionibacteriaceae;	g	0	0	0	0	0	0	0	0	0	0	0
Bacteria;	Actinobacteria;	Actinobacteria;	Pseudonocardiales;	Pseudonocardiaceae;	Pseudonocardia	0	0	0	0	0	0	0.001	0	0	0	0
Bacteria;	Actinobacteria;	Actinobacteria;	Streptosporangiales;	Nocardiopsaceae;	Nocardiopsis	0	0	0	0	0	0	0	0	0.001	0	0
Bacteria;	Actinobacteria;	Coriobacteriia;	Coriobacteriales;	Coriobacteriaceae	;Other	0	0	0	0	0	0	0	0	0.001	0	0
Bacteria;	Actinobacteria;	Coriobacteriia;	Coriobacteriales;	Coriobacteriaceae;	Atopobium	0	0.001	0	0	0	0.001	0.001	0	0.001	0.001	0
Bacteria;	Actinobacteria;	Coriobacteriia;	Coriobacteriales;	Coriobacteriaceae;	Slackia	0	0	0	0	0	0	0	0	0	0	0
Bacteria;	Actinobacteria;	Coriobacteriia;	Coriobacteriales;	Coriobacteriaceae;	g	0	0	0	0	0	0.001	0	0.001	0	0.001	0.001
Bacteria;	Actinobacteria;	OPB41;	o;	f;	g	0.001	0.002	0	0	0	0	0.001	0.001	0	0	0.003
Bacteria;	Actinobacteria;	Thermoleophilia;	Gaiellales;	uncultured;	g	0	0	0	0	0	0	0.001	0	0	0	0
Bacteria;	Actinobacteria;	Thermoleophilia;	Solirubrobacterales;	Patulibacteraceae;	Patulibacter	0	0	0	0	0	0	0	0	0	0	0
Bacteria;	Armatimonadetes;	Chthonomonadetes;	Chthonomonadales;	f;	g	0	0	0	0	0	0.001	0	0	0	0	0
Bacteria;	Armatimonadetes;	c;	o;	f;	g	0.002	0.002	0.004	0.002	0.001	0.003	0.007	0.008	0.004	0.005	0.009
Bacteria;	Bacteroidetes	;Other	;Other	;Other	;Other	0	0	0	0	0	0	0	0	0	0	0
Bacteria;	Bacteroidetes;	BD2-2;	o;	f;	g	0	0	0	0	0	0	0	0	0.001	0	0
Bacteria;	Bacteroidetes;	Bacteroidia;	Bacteroidales	;Other	;Other	0.001	0.001	0	0	0	0.001	0	0.002	0.001	0.001	0
Bacteria;	Bacteroidetes;	Bacteroidia;	Bacteroidales;	Bacteroidaceae;	Bacteroides	0	0	0	0.001	0	0	0	0	0	0	0
Bacteria;	Bacteroidetes;	Bacteroidia;	Bacteroidales;	FTLpost3;	g	0	0	0	0	0	0.003	0.001	0.007	0.007	0.003	0.004
Bacteria;	Bacteroidetes;	Bacteroidia;	Bacteroidales;	GZKB124;	g	0	0	0	0	0	0	0	0.001	0	0	0
Bacteria;	Bacteroidetes;	Bacteroidia;	Bacteroidales;	M2PB4-65_termite_group;	g	0	0	0	0	0	0.002	0.001	0.001	0	0.001	0
Bacteria;	Bacteroidetes;	Bacteroidia;	Bacteroidales;	ML635J-40_aquatic_group;	g	0	0	0	0	0	0	0	0	0.007	0.029	0.049
Bacteria;	Bacteroidetes;	Bacteroidia;	Bacteroidales;	Marinilabiaceae;	Alkaliflexus	0.013	0	0.002	0.005	0	0.008	0.022	0.015	0.004	0.008	0.01
Bacteria;	Bacteroidetes;	Bacteroidia;	Bacteroidales;	Marinilabiaceae;	g	0.006	0.002	0	0.001	0	0	0	0.001	0.002	0.001	0
Bacteria;	Bacteroidetes;	Bacteroidia;	Bacteroidales;	MgMjR-022;	g	0.001	0	0	0	0	0	0	0.001	0	0	0
Bacteria;	Bacteroidetes;	Bacteroidia;	Bacteroidales;	Porphyromonadaceae	;Other	0	0.001	0.017	0.005	0.002	0	0	0	0	0	0
Bacteria;	Bacteroidetes;	Bacteroidia;	Bacteroidales;	Porphyromonadaceae;	Paludibacter	0.005	0	0	0	0	0.002	0.002	0.002	0.001	0	0.001
Bacteria;	Bacteroidetes;	Bacteroidia;	Bacteroidales;	Porphyromonadaceae;	Petrimonas	0.035	0.004	0.027	0.039	0.025	0.018	0.014	0.017	0.025	0.017	0.008
Bacteria;	Bacteroidetes;	Bacteroidia;	Bacteroidales;	Porphyromonadaceae;	Proteiniphilum	0.072	0.048	0.165	0.086	0.127	0.056	0.033	0.031	0.035	0.053	0.013
Bacteria;	Bacteroidetes;	Bacteroidia;	Bacteroidales;	Porphyromonadaceae;	g	0.006	0.001	0.002	0.008	0.001	0.003	0.004	0.008	0.005	0.005	0.005
Bacteria;	Bacteroidetes;	Bacteroidia;	Bacteroidales;	RF16;	g	0	0	0	0	0	0	0	0	0	0	0
Bacteria;	Bacteroidetes;	Bacteroidia;	Bacteroidales;	Rikenellaceae	;Other	0	0	0	0	0	0	0	0	0	0	0
Bacteria;	Bacteroidetes;	Bacteroidia;	Bacteroidales;	Rikenellaceae;	Blvii28_wastewater-sludge_group	0	0	0	0	0	0.001	0.004	0	0	0	0
Bacteria;	Bacteroidetes;	Bacteroidia;	Bacteroidales;	Rikenellaceae;	RC9_gut_group	0.007	0	0	0	0	0	0	0.001	0.004	0.002	0.001
Bacteria;	Bacteroidetes;	Bacteroidia;	Bacteroidales;	Rikenellaceae;	vadinBC27_wastewater-sludge_group	0.012	0.007	0.001	0.001	0	0.003	0	0.025	0.043	0.027	0.009
Bacteria;	Bacteroidetes;	Bacteroidia;	Bacteroidales;	uncultured;	g	0.001	0	0	0	0	0	0	0	0	0	0
Bacteria;	Bacteroidetes;	Cytophagia;	Cytophagales;	Cyclobacteriaceae;	Algoriphagus	0	0	0.001	0	0	0	0	0	0	0	0
Bacteria;	Bacteroidetes;	Cytophagia;	Cytophagales;	Cyclobacteriaceae;	Cyclobacterium	0	0	0	0	0.001	0	0.002	0	0	0	0
Bacteria;	Bacteroidetes;	Cytophagia;	Cytophagales;	Cyclobacteriaceae;	g	0	0	0	0	0	0	0	0	0	0	0
Bacteria;	Bacteroidetes;	Cytophagia;	Cytophagales;	Cytophagaceae;	Dyadobacter	0	0	0	0	0	0	0.001	0	0	0	0
Bacteria;	Bacteroidetes;	Cytophagia;	Cytophagales;	Cytophagaceae;	Leadbetterella	0	0	0	0	0	0	0	0	0	0	0
Bacteria;	Bacteroidetes;	Cytophagia;	Cytophagales;	Cytophagaceae;	Persicitalea	0	0	0	0	0	0	0	0	0	0	0
Bacteria;	Bacteroidetes;	Flavobacteria;	Flavobacteriales;	Cryomorphaceae;	Cryomorpha	0	0	0	0	0	0	0	0	0	0	0
Bacteria;	Bacteroidetes;	Flavobacteria;	Flavobacteriales;	Flavobacteriaceae	;Other	0	0	0	0	0	0	0	0	0	0	0
Bacteria;	Bacteroidetes;	Flavobacteria;	Flavobacteriales;	Flavobacteriaceae;	Aequorivita	0	0	0	0	0	0	0	0	0	0	0
Bacteria;	Bacteroidetes;	Flavobacteria;	Flavobacteriales;	Flavobacteriaceae;	Arenibacter	0	0.001	0.001	0	0.002	0	0.003	0	0	0	0
Bacteria;	Bacteroidetes;	Flavobacteria;	Flavobacteriales;	Flavobacteriaceae;	Cellulophaga	0	0	0	0	0	0	0.001	0	0	0	0
Bacteria;	Bacteroidetes;	Flavobacteria;	Flavobacteriales;	Flavobacteriaceae;	Chryseobacterium	0	0	0	0	0	0	0	0	0	0	0
Bacteria;	Bacteroidetes;	Flavobacteria;	Flavobacteriales;	Flavobacteriaceae;	Flavobacterium	0	0	0	0.001	0	0	0.001	0	0	0	0
Bacteria;	Bacteroidetes;	Flavobacteria;	Flavobacteriales;	Flavobacteriaceae;	Maribacter	0	0	0	0	0.001	0	0	0	0	0	0
Bacteria;	Bacteroidetes;	Flavobacteria;	Flavobacteriales;	Flavobacteriaceae;	Maritimimonas	0	0	0	0	0	0	0	0	0	0	0
Bacteria;	Bacteroidetes;	Flavobacteria;	Flavobacteriales;	Flavobacteriaceae;	Myroides	0	0	0	0	0	0	0	0	0	0	0
Bacteria;	Bacteroidetes;	Flavobacteria;	Flavobacteriales;	Flavobacteriaceae;	Weeksella	0	0	0	0	0	0.005	0.005	0	0	0	0
Bacteria;	Bacteroidetes;	Flavobacteria;	Flavobacteriales;	Flavobacteriaceae;	Winogradskyella	0	0	0	0	0	0	0.001	0	0	0	0
Bacteria;	Bacteroidetes;	Flavobacteria;	Flavobacteriales;	Flavobacteriaceae;	g	0	0	0	0	0	0	0.001	0	0	0	0
Bacteria;	Bacteroidetes;	Flavobacteria;	Flavobacteriales;	NS9_marine_group;	g	0	0	0	0	0	0	0	0	0	0	0
Bacteria;	Bacteroidetes;	SB-1;	o;	f;	g	0.033	0.02	0.011	0.015	0.011	0.024	0.008	0.005	0.002	0.001	0
Bacteria;	Bacteroidetes;	SB-5;	o;	f;	g	0	0	0	0	0	0	0	0	0	0	0
Bacteria;	Bacteroidetes;	Sphingobacteriia;	Sphingobacteriales;	Chitinophagaceae;	Ferruginibacter	0	0	0	0	0	0	0	0	0	0	0
Bacteria;	Bacteroidetes;	Sphingobacteriia;	Sphingobacteriales;	Chitinophagaceae;	Filimonas	0	0	0	0	0	0	0	0.001	0	0	0
Bacteria;	Bacteroidetes;	Sphingobacteriia;	Sphingobacteriales;	Chitinophagaceae;	g	0.001	0	0	0	0	0.001	0	0	0	0	0
Bacteria;	Bacteroidetes;	Sphingobacteriia;	Sphingobacteriales;	ST-12K33;	g	0	0	0	0	0	0	0	0	0	0	0
Bacteria;	Bacteroidetes;	Sphingobacteriia;	Sphingobacteriales;	Saprospiraceae;	Rubidimonas	0	0	0	0	0	0	0	0	0	0	0
Bacteria;	Bacteroidetes;	Sphingobacteriia;	Sphingobacteriales;	Saprospiraceae;	g	0	0	0	0	0	0	0	0	0	0	0
Bacteria;	Bacteroidetes;	Sphingobacteriia;	Sphingobacteriales;	Sphingobacteriaceae;	Sphingobacterium	0	0	0	0	0	0	0	0	0	0	0
Bacteria;	Bacteroidetes;	Sphingobacteriia;	Sphingobacteriales;	WCHB1-69;	g	0.056	0	0	0	0	0.015	0.015	0.015	0	0	0
Bacteria;	Bacteroidetes;	VC2.1_Bac22;	o;	f;	g	0.001	0	0	0	0	0	0	0.001	0	0	0
Bacteria;	Bacteroidetes;	vadinHA17;	o;	f;	g	0.008	0	0	0	0	0.003	0.002	0.016	0.012	0.003	0
Bacteria;	Candidate_division_BRC1;	c;	o;	f;	g	0	0.001	0	0	0	0.002	0.004	0.001	0	0	0
Bacteria;	Candidate_division_OD1;	c;	o;	f;	g	0.005	0.002	0.002	0.002	0	0.006	0.019	0.005	0.001	0	0
Bacteria;	Candidate_division_OP11;	c;	o;	f;	g	0.002	0	0	0	0	0.001	0.002	0.001	0.001	0	0
Bacteria;	Candidate_division_OP9;	c;	o;	f;	g	0.006	0.005	0.003	0.003	0	0.008	0.004	0.014	0.021	0.012	0.011
Bacteria;	Candidate_division_SR1;	c;	o;	f;	g	0	0	0	0	0	0.003	0.001	0.003	0.015	0.01	0.009
Bacteria;	Candidate_division_TM7;	c;	o;	f;	g	0.001	0.007	0.006	0.006	0.004	0.006	0.009	0.003	0.006	0.011	0.013
Bacteria;	Candidate_division_WS3;	c;	o;	f;	g	0	0	0	0	0	0	0	0	0	0	0
Bacteria;	Candidate_division_WS6;	c;	o;	f;	g	0.022	0.025	0.001	0.001	0	0.005	0.012	0.022	0	0	0
Bacteria;	Chlorobi;	Chlorobia;	Chlorobiales;	OPB56;	g	0	0	0	0	0	0	0	0	0	0	0
Bacteria;	Chlorobi;	Chlorobia;	Chlorobiales;	SJA-28;	g	0	0	0	0	0	0	0.004	0	0	0	0
Bacteria;	Chlorobi;	Ignavibacteria;	Ignavibacteriales;	PHOS-HE36;	g	0	0	0	0	0	0	0	0	0	0	0
Bacteria;	Chloroflexi;	Anaerolineae;	Anaerolineales;	Anaerolineaceae;	g	0.009	0.015	0.001	0.001	0	0.006	0.005	0.02	0.01	0.001	0
Bacteria;	Chloroflexi;	Caldilineae;	Caldilineales;	Caldilineaceae;	Caldilinea	0	0.001	0.001	0	0	0	0	0.002	0.004	0.004	0.001
Bacteria;	Chloroflexi;	Caldilineae;	Caldilineales;	Caldilineaceae;	g	0.001	0.014	0.001	0.001	0	0.004	0.004	0.008	0.024	0.016	0.05
Bacteria;	Chloroflexi;	GIF9;	o;	f;	g	0	0	0	0	0	0	0	0	0	0	0
Bacteria;	Chloroflexi;	JG30-KF-CM66;	o;	f;	g	0	0	0	0	0	0	0	0	0	0	0
Bacteria;	Chloroflexi;	KD4-96;	o;	f;	g	0	0	0	0	0	0	0	0	0	0	0
Bacteria;	Chloroflexi;	Thermomicrobia;	JG30-KF-CM45;	f;	g	0	0	0	0	0	0	0	0.001	0	0	0.001
Bacteria;	Chloroflexi;	vadinBA26;	o;	f;	g	0	0	0	0	0	0	0	0	0	0	0
Bacteria;	Cyanobacteria;	4C0d-2;	o;	f;	g	0	0	0	0	0.001	0	0	0	0	0	0
Bacteria;	Cyanobacteria;	SHA-109;	o;	f;	g	0	0	0	0.001	0	0	0.001	0	0	0	0
Bacteria;	Deferribacteres;	Deferribacteres;	Deferribacterales;	Deferribacteraceae;	g	0	0	0	0	0	0	0	0	0	0	0
Bacteria;	Deferribacteres;	Deferribacteres;	Deferribacterales;	SAR406_clade(Marine_group_A);	g	0	0.001	0	0	0	0.001	0	0	0	0	0
Bacteria;	Deinococcus-Thermus;	Deinococci;	Deinococcales;	Trueperaceae;	Truepera	0	0	0	0	0	0.003	0	0	0	0.001	0.001
Bacteria;	Deinococcus-Thermus;	Deinococci;	KD3-62;	f;	g	0	0	0	0	0	0	0	0	0	0	0
Bacteria;	Dictyoglomi;	Dictyoglomia;	Dictyoglomales;	Dictyoglomaceae;	Dictyoglomus	0	0	0	0	0	0	0	0	0	0	0
Bacteria;	Fibrobacteres;	Fibrobacteria;	Fibrobacterales;	Fibrobacteraceae;	Fibrobacter	0.001	0.003	0	0.005	0	0.006	0.017	0.001	0	0	0.001
Bacteria;	Fibrobacteres;	Fibrobacteria;	Fibrobacterales;	Fibrobacteraceae;	g	0	0	0	0	0	0	0	0	0	0	0
Bacteria;	Fibrobacteres;	Fibrobacteria;	Fibrobacterales;	TSCOR003-O20;	g	0	0	0	0	0	0.001	0.001	0.004	0.001	0.002	0.003
Bacteria;	Firmicutes	;Other	;Other	;Other	;Other	0	0	0	0	0	0	0	0	0	0	0
Bacteria;	Firmicutes;	Bacilli;	Bacillales;	Bacillaceae;	Bacillus	0	0	0	0	0	0	0.001	0	0	0	0
Bacteria;	Firmicutes;	Bacilli;	Bacillales;	Bacillaceae;	Oceanobacillus	0	0	0	0	0	0	0	0	0	0	0
Bacteria;	Firmicutes;	Bacilli;	Bacillales;	Bacillaceae;	Virgibacillus	0	0	0	0	0	0	0	0	0	0	0
Bacteria;	Firmicutes;	Bacilli;	Bacillales;	Bacillaceae;	Vulcanibacillus	0.004	0	0	0	0	0.007	0.003	0.003	0.001	0.002	0.001
Bacteria;	Firmicutes;	Bacilli;	Bacillales;	Family_XII_Incertae_Sedis;	Exiguobacterium	0	0	0	0	0	0	0	0	0	0	0
Bacteria;	Firmicutes;	Bacilli;	Bacillales;	Paenibacillaceae;	Brevibacillus	0	0	0	0	0	0	0	0	0	0	0
Bacteria;	Firmicutes;	Bacilli;	Bacillales;	Paenibacillaceae;	Paenibacillus	0	0	0.001	0	0	0	0	0	0	0	0
Bacteria;	Firmicutes;	Bacilli;	Bacillales;	Paenibacillaceae;	Thermobacillus	0	0	0	0	0	0	0	0	0	0	0
Bacteria;	Firmicutes;	Bacilli;	Bacillales;	Paenibacillaceae;	g	0	0	0	0	0	0.001	0	0	0	0	0
Bacteria;	Firmicutes;	Bacilli;	Bacillales;	Planococcaceae	;Other	0	0	0.001	0	0	0	0	0.001	0	0	0
Bacteria;	Firmicutes;	Bacilli;	Bacillales;	Planococcaceae;	Lysinibacillus	0	0	0	0	0	0	0	0	0	0	0
Bacteria;	Firmicutes;	Bacilli;	Bacillales;	Planococcaceae;	Planococcus	0	0.001	0.001	0.003	0.001	0	0	0	0	0	0
Bacteria;	Firmicutes;	Bacilli;	Bacillales;	Planococcaceae;	g	0	0	0	0	0	0	0	0	0	0	0
Bacteria;	Firmicutes;	Bacilli;	Bacillales;	Staphylococcaceae;	Jeotgalicoccus	0	0.001	0.001	0	0	0	0	0	0	0	0
Bacteria;	Firmicutes;	Bacilli;	Bacillales;	Staphylococcaceae;	Salinicoccus	0	0	0	0	0	0	0	0	0	0	0
Bacteria;	Firmicutes;	Bacilli;	Bacillales;	Staphylococcaceae;	g	0	0	0	0	0	0	0	0	0	0	0
Bacteria;	Firmicutes;	Bacilli;	Lactobacillales	;Other	;Other	0.001	0	0	0	0	0.001	0	0	0	0	0
Bacteria;	Firmicutes;	Bacilli;	Lactobacillales;	Aerococcaceae	;Other	0	0	0	0	0	0	0	0	0	0.001	0
Bacteria;	Firmicutes;	Bacilli;	Lactobacillales;	Aerococcaceae;	Eremococcus	0	0	0	0	0	0	0	0	0	0	0
Bacteria;	Firmicutes;	Bacilli;	Lactobacillales;	Aerococcaceae;	Facklamia	0	0.003	0	0.008	0.001	0.001	0	0.002	0.004	0.002	0.002
Bacteria;	Firmicutes;	Bacilli;	Lactobacillales;	Aerococcaceae;	g	0	0.001	0	0.004	0	0.001	0	0	0.001	0.001	0
Bacteria;	Firmicutes;	Bacilli;	Lactobacillales;	Carnobacteriaceae;	Alkalibacterium	0	0	0	0	0	0.001	0	0	0	0	0
Bacteria;	Firmicutes;	Bacilli;	Lactobacillales;	Carnobacteriaceae;	Atopostipes	0	0.003	0.002	0.003	0.002	0	0	0.002	0.006	0.009	0.005
Bacteria;	Firmicutes;	Bacilli;	Lactobacillales;	Carnobacteriaceae;	Desemzia	0	0	0	0	0	0	0	0	0	0	0
Bacteria;	Firmicutes;	Bacilli;	Lactobacillales;	Carnobacteriaceae;	Trichococcus	0.004	0.007	0.003	0.012	0.003	0.002	0.001	0.001	0.009	0.006	0.005
Bacteria;	Firmicutes;	Bacilli;	Lactobacillales;	Carnobacteriaceae;	g	0.001	0.001	0.004	0.007	0.005	0.005	0	0.003	0.006	0.005	0.005
Bacteria;	Firmicutes;	Bacilli;	Lactobacillales;	Enterococcaceae;	Enterococcus	0	0.001	0.002	0	0	0	0	0	0.001	0.001	0
Bacteria;	Firmicutes;	Bacilli;	Lactobacillales;	Enterococcaceae;	Vagococcus	0	0	0	0	0	0	0	0	0	0	0
Bacteria;	Firmicutes;	Bacilli;	Lactobacillales;	Lactobacillaceae;	Lactobacillus	0	0	0	0	0	0	0	0	0	0	0
Bacteria;	Firmicutes;	Bacilli;	Lactobacillales;	Streptococcaceae;	Streptococcus	0	0	0	0	0	0	0	0	0	0	0
Bacteria;	Firmicutes;	Clostridia	;Other	;Other	;Other	0	0	0	0	0	0	0	0	0	0	0
Bacteria;	Firmicutes;	Clostridia;	Candidatus_Desulforudis;	f;	g	0	0	0.002	0.011	0.004	0	0	0	0	0	0
Bacteria;	Firmicutes;	Clostridia;	Clostridiales	;Other	;Other	0.045	0.009	0.002	0.006	0.005	0.016	0.006	0.019	0.005	0.006	0.023
Bacteria;	Firmicutes;	Clostridia;	Clostridiales;	Caldicoprobacteraceae;	Caldicoprobacter	0.007	0.005	0.013	0.01	0.012	0.006	0.002	0.002	0.004	0.004	0.007
Bacteria;	Firmicutes;	Clostridia;	Clostridiales;	Christensenellaceae;	Christensenella	0	0	0	0	0	0	0	0	0	0	0
Bacteria;	Firmicutes;	Clostridia;	Clostridiales;	Christensenellaceae;	g	0.007	0.006	0.001	0	0.001	0.01	0.002	0.03	0.062	0.022	0.014
Bacteria;	Firmicutes;	Clostridia;	Clostridiales;	Clostridiaceae	;Other	0.006	0.008	0.011	0.018	0.003	0	0	0	0	0	0
Bacteria;	Firmicutes;	Clostridia;	Clostridiales;	Clostridiaceae;	Alkaliphilus	0.005	0.012	0.014	0.018	0.007	0	0	0	0	0	0
Bacteria;	Firmicutes;	Clostridia;	Clostridiales;	Clostridiaceae;	Clostridium	0	0	0.005	0.003	0.005	0.002	0	0.001	0.006	0.011	0.003
Bacteria;	Firmicutes;	Clostridia;	Clostridiales;	Clostridiaceae;	Proteiniclasticum	0.001	0.002	0.001	0.003	0.001	0.002	0.001	0.002	0.002	0.003	0.004
Bacteria;	Firmicutes;	Clostridia;	Clostridiales;	Clostridiaceae;	Sarcina	0	0	0	0	0	0	0	0	0	0.001	0
Bacteria;	Firmicutes;	Clostridia;	Clostridiales;	Clostridiaceae;	g	0.001	0.002	0.002	0.001	0	0	0	0	0	0	0
Bacteria;	Firmicutes;	Clostridia;	Clostridiales;	Eubacteriaceae	;Other	0	0	0	0	0	0	0	0	0	0	0
Bacteria;	Firmicutes;	Clostridia;	Clostridiales;	Eubacteriaceae;	Acetobacterium	0	0	0	0	0	0	0	0	0	0	0
Bacteria;	Firmicutes;	Clostridia;	Clostridiales;	Eubacteriaceae;	Alkalibacter	0	0	0	0	0	0	0	0	0	0	0
Bacteria;	Firmicutes;	Clostridia;	Clostridiales;	Eubacteriaceae;	Anaerofustis	0	0	0	0.001	0	0	0	0	0	0.001	0
Bacteria;	Firmicutes;	Clostridia;	Clostridiales;	Eubacteriaceae;	Garciella	0.002	0.001	0.004	0.002	0.007	0.001	0	0	0	0.002	0
Bacteria;	Firmicutes;	Clostridia;	Clostridiales;	Eubacteriaceae;	Pseudoramibacter	0	0	0	0	0	0	0	0	0	0	0
Bacteria;	Firmicutes;	Clostridia;	Clostridiales;	Family_XIII_Incertae_Sedis	;Other	0	0	0	0	0	0	0	0	0	0	0
Bacteria;	Firmicutes;	Clostridia;	Clostridiales;	Family_XIII_Incertae_Sedis;	Anaerovorax_	0.003	0.001	0	0.002	0	0.004	0.001	0.003	0.001	0.001	0.001
Bacteria;	Firmicutes;	Clostridia;	Clostridiales;	Family_XIII_Incertae_Sedis;	Incertae_Sedis	0	0	0	0	0	0.002	0	0	0	0	0
Bacteria;	Firmicutes;	Clostridia;	Clostridiales;	Family_XIII_Incertae_Sedis;	Mogibacterium	0.001	0	0	0	0	0.002	0	0.002	0.003	0.002	0.001
Bacteria;	Firmicutes;	Clostridia;	Clostridiales;	Family_XIII_Incertae_Sedis;	g	0.001	0.001	0	0.001	0.002	0.003	0	0.001	0	0.002	0
Bacteria;	Firmicutes;	Clostridia;	Clostridiales;	Family_XII_Incertae_Sedis;	Guggenheimella	0.001	0.001	0.004	0.005	0.006	0.001	0	0	0	0	0
Bacteria;	Firmicutes;	Clostridia;	Clostridiales;	Family_XIV_Incertae_Sedis;	Anaerobranca	0.005	0	0	0.001	0	0.001	0.001	0	0	0	0
Bacteria;	Firmicutes;	Clostridia;	Clostridiales;	Family_XI_Incertae_Sedis	;Other	0.001	0	0.001	0.001	0	0	0.001	0	0.002	0	0
Bacteria;	Firmicutes;	Clostridia;	Clostridiales;	Family_XI_Incertae_Sedis;	Gallicola	0	0	0	0	0	0	0	0.001	0.001	0	0
Bacteria;	Firmicutes;	Clostridia;	Clostridiales;	Family_XI_Incertae_Sedis;	Helcococcus	0	0	0	0	0.001	0	0	0	0	0	0
Bacteria;	Firmicutes;	Clostridia;	Clostridiales;	Family_XI_Incertae_Sedis;	Incertae_Sedis	0	0.001	0	0	0	0	0	0	0	0	0
Bacteria;	Firmicutes;	Clostridia;	Clostridiales;	Family_XI_Incertae_Sedis;	Peptoniphilus	0	0	0	0	0	0	0	0	0	0.001	0
Bacteria;	Firmicutes;	Clostridia;	Clostridiales;	Family_XI_Incertae_Sedis;	Sedimentibacter	0.036	0.01	0	0.001	0	0.024	0.009	0.018	0.032	0.019	0.014
Bacteria;	Firmicutes;	Clostridia;	Clostridiales;	Family_XI_Incertae_Sedis;	Tepidimicrobium	0	0.003	0.002	0.003	0.003	0	0	0	0	0	0
Bacteria;	Firmicutes;	Clostridia;	Clostridiales;	Family_XI_Incertae_Sedis;	Tissierella	0.011	0.011	0.038	0.042	0.038	0.02	0.006	0.018	0.012	0.011	0.011
Bacteria;	Firmicutes;	Clostridia;	Clostridiales;	Family_XI_Incertae_Sedis;	g	0.009	0.001	0	0.002	0.001	0.006	0.005	0.002	0.002	0.005	0.002
Bacteria;	Firmicutes;	Clostridia;	Clostridiales;	Gracilibacteraceae	;Other	0	0	0	0	0	0	0	0.001	0	0.001	0
Bacteria;	Firmicutes;	Clostridia;	Clostridiales;	Gracilibacteraceae;	Gracilibacter	0	0	0	0	0	0	0	0	0	0	0
Bacteria;	Firmicutes;	Clostridia;	Clostridiales;	Gracilibacteraceae;	Lutispora	0.005	0.002	0.009	0.007	0.004	0	0	0	0	0	0
Bacteria;	Firmicutes;	Clostridia;	Clostridiales;	Gracilibacteraceae;	g	0	0	0	0	0.001	0	0	0	0	0	0
Bacteria;	Firmicutes;	Clostridia;	Clostridiales;	Lachnospiraceae	;Other	0.001	0	0.001	0.001	0	0.007	0.002	0.002	0.003	0.002	0.001
Bacteria;	Firmicutes;	Clostridia;	Clostridiales;	Lachnospiraceae;	Acetitomaculum	0	0	0	0	0	0	0	0	0	0	0
Bacteria;	Firmicutes;	Clostridia;	Clostridiales;	Lachnospiraceae;	Anaerosporobacter	0	0	0	0	0	0	0	0	0	0	0
Bacteria;	Firmicutes;	Clostridia;	Clostridiales;	Lachnospiraceae;	Butyrivibrio	0.005	0.001	0.001	0.002	0	0.01	0	0.006	0.014	0.005	0.001
Bacteria;	Firmicutes;	Clostridia;	Clostridiales;	Lachnospiraceae;	Cellulosilyticum	0	0	0	0.001	0	0	0	0	0	0.001	0
Bacteria;	Firmicutes;	Clostridia;	Clostridiales;	Lachnospiraceae;	Dorea	0	0	0	0	0	0.001	0	0	0	0	0
Bacteria;	Firmicutes;	Clostridia;	Clostridiales;	Lachnospiraceae;	Howardella	0	0	0	0	0	0	0	0	0	0	0
Bacteria;	Firmicutes;	Clostridia;	Clostridiales;	Lachnospiraceae;	Incertae_Sedis	0.001	0	0	0	0	0.001	0.008	0.001	0	0.001	0
Bacteria;	Firmicutes;	Clostridia;	Clostridiales;	Lachnospiraceae;	Pseudobutyrivibrio	0	0	0	0	0	0	0	0	0	0	0
Bacteria;	Firmicutes;	Clostridia;	Clostridiales;	Lachnospiraceae;	Roseburia	0	0	0	0	0	0.001	0	0	0	0	0
Bacteria;	Firmicutes;	Clostridia;	Clostridiales;	Lachnospiraceae;	g	0.026	0.006	0.003	0.002	0.003	0.027	0.013	0.028	0.026	0.024	0.017
Bacteria;	Firmicutes;	Clostridia;	Clostridiales;	OPB54;	g	0.02	0.031	0.127	0.17	0.363	0.078	0.041	0.016	0.019	0.059	0.044
Bacteria;	Firmicutes;	Clostridia;	Clostridiales;	Peptococcaceae	;Other	0	0	0	0.002	0.002	0.001	0	0	0	0	0.001
Bacteria;	Firmicutes;	Clostridia;	Clostridiales;	Peptococcaceae;	Cryptanaerobacter	0	0.002	0.004	0.008	0.003	0	0	0.001	0	0	0
Bacteria;	Firmicutes;	Clostridia;	Clostridiales;	Peptococcaceae;	Dehalobacterium	0	0	0	0	0	0	0	0	0	0	0
Bacteria;	Firmicutes;	Clostridia;	Clostridiales;	Peptococcaceae;	Desulfitibacter	0.002	0	0	0	0	0.002	0.001	0.002	0.003	0.002	0.002
Bacteria;	Firmicutes;	Clostridia;	Clostridiales;	Peptococcaceae;	Desulfitobacterium	0.001	0	0	0	0	0	0	0.001	0	0	0
Bacteria;	Firmicutes;	Clostridia;	Clostridiales;	Peptococcaceae;	Desulfosporosinus	0	0	0	0	0	0	0	0	0	0	0
Bacteria;	Firmicutes;	Clostridia;	Clostridiales;	Peptococcaceae;	Desulfotomaculum	0	0	0	0	0	0	0	0	0	0.002	0
Bacteria;	Firmicutes;	Clostridia;	Clostridiales;	Peptococcaceae;	Pelotomaculum	0	0	0	0	0	0	0	0.001	0.001	0.001	0.001
Bacteria;	Firmicutes;	Clostridia;	Clostridiales;	Peptococcaceae;	Peptococcus	0	0	0	0	0	0	0	0	0.001	0	0
Bacteria;	Firmicutes;	Clostridia;	Clostridiales;	Peptococcaceae;	Thermincola	0	0	0	0	0	0	0	0	0	0	0
Bacteria;	Firmicutes;	Clostridia;	Clostridiales;	Peptococcaceae;	g	0.001	0.002	0.001	0.002	0.001	0.002	0.001	0.001	0.002	0.005	0.003
Bacteria;	Firmicutes;	Clostridia;	Clostridiales;	Peptostreptococcaceae	;Other	0.002	0.002	0.009	0.007	0.003	0.005	0	0.003	0.015	0.014	0.003
Bacteria;	Firmicutes;	Clostridia;	Clostridiales;	Peptostreptococcaceae;	Incertae_Sedis	0.005	0.007	0.029	0.016	0.019	0.008	0.001	0.008	0.035	0.032	0.008
Bacteria;	Firmicutes;	Clostridia;	Clostridiales;	Peptostreptococcaceae;	Peptostreptococcus	0	0	0	0	0	0	0	0	0.001	0.001	0
Bacteria;	Firmicutes;	Clostridia;	Clostridiales;	Peptostreptococcaceae;	Proteocatella	0	0	0	0	0	0	0.002	0	0	0	0
Bacteria;	Firmicutes;	Clostridia;	Clostridiales;	Peptostreptococcaceae;	g	0.001	0	0	0.001	0.001	0	0	0	0.001	0.001	0
Bacteria;	Firmicutes;	Clostridia;	Clostridiales;	Ruminococcaceae	;Other	0.075	0.059	0.005	0.005	0.002	0.005	0.002	0.007	0.01	0.007	0.005
Bacteria;	Firmicutes;	Clostridia;	Clostridiales;	Ruminococcaceae;	Acetivibrio	0.002	0	0	0	0	0.002	0	0.005	0	0	0.001
Bacteria;	Firmicutes;	Clostridia;	Clostridiales;	Ruminococcaceae;	Anaerotruncus	0	0	0	0	0	0	0.001	0	0	0	0
Bacteria;	Firmicutes;	Clostridia;	Clostridiales;	Ruminococcaceae;	Fastidiosipila	0.018	0.019	0.006	0.013	0.017	0.014	0.006	0.009	0.01	0.007	0.004
Bacteria;	Firmicutes;	Clostridia;	Clostridiales;	Ruminococcaceae;	Incertae_Sedis	0.023	0.004	0.002	0.007	0.001	0.015	0.01	0.019	0.017	0.037	0.028
Bacteria;	Firmicutes;	Clostridia;	Clostridiales;	Ruminococcaceae;	Papillibacter	0	0	0	0	0	0	0	0	0.001	0	0
Bacteria;	Firmicutes;	Clostridia;	Clostridiales;	Ruminococcaceae;	Pseudoflavonifractor	0	0	0	0	0	0	0	0.001	0	0	0
Bacteria;	Firmicutes;	Clostridia;	Clostridiales;	Ruminococcaceae;	Ruminococcus	0.002	0.002	0.004	0.006	0.002	0.001	0	0	0.001	0	0.001
Bacteria;	Firmicutes;	Clostridia;	Clostridiales;	Ruminococcaceae;	g	0.011	0.006	0.008	0.029	0.008	0.026	0.006	0.022	0.016	0.019	0.02
Bacteria;	Firmicutes;	Clostridia;	Clostridiales;	Syntrophomonadaceae	;Other	0.001	0	0.004	0.001	0.001	0.002	0	0.004	0.001	0.001	0.001
Bacteria;	Firmicutes;	Clostridia;	Clostridiales;	Syntrophomonadaceae;	Dethiobacter	0.001	0.001	0	0.003	0.001	0.003	0	0.001	0	0.002	0.001
Bacteria;	Firmicutes;	Clostridia;	Clostridiales;	Syntrophomonadaceae;	Syntrophomonas	0.004	0	0.006	0.008	0.004	0.002	0.002	0.003	0.001	0.002	0.001
Bacteria;	Firmicutes;	Clostridia;	Clostridiales;	Syntrophomonadaceae;	g	0.013	0.02	0.01	0.016	0.004	0.008	0.008	0.026	0.02	0.016	0.015
Bacteria;	Firmicutes;	Clostridia;	Clostridiales;	TTA-B61;	g	0	0	0	0	0	0	0	0	0	0	0
Bacteria;	Firmicutes;	Clostridia;	Clostridiales;	Veillonellaceae;	g	0	0	0	0	0	0.002	0	0	0	0	0
Bacteria;	Firmicutes;	Clostridia;	Clostridiales;	uncultured;	g	0	0	0	0	0	0	0	0.001	0	0	0
Bacteria;	Firmicutes;	Clostridia;	D8A-2;	f;	g	0	0	0	0.004	0	0.004	0	0	0.001	0.002	0.001
Bacteria;	Firmicutes;	Clostridia;	Halanaerobiales;	Halanaerobiaceae;	Halocella	0	0	0	0.008	0.001	0	0	0	0	0	0
Bacteria;	Firmicutes;	Clostridia;	Halanaerobiales;	Halobacteroidaceae;	g	0	0	0	0	0	0	0	0	0	0	0
Bacteria;	Firmicutes;	Clostridia;	Thermoanaerobacterales;	Family_III_Incertae_Sedis	;Other	0	0	0	0	0	0	0	0	0	0	0
Bacteria;	Firmicutes;	Clostridia;	Thermoanaerobacterales;	Family_III_Incertae_Sedis;	Tepidanaerobacter	0.001	0.002	0.006	0.008	0.004	0.003	0	0.002	0.003	0.004	0.001
Bacteria;	Firmicutes;	Clostridia;	Thermoanaerobacterales;	SRB2;	g	0	0	0	0	0	0	0	0	0	0	0
Bacteria;	Firmicutes;	Clostridia;	Thermoanaerobacterales;	Thermoanaerobacteraceae;	Gelria	0.004	0.008	0.027	0.007	0.004	0.016	0.007	0.005	0.004	0.026	0.056
Bacteria;	Firmicutes;	Clostridia;	Thermoanaerobacterales;	Thermoanaerobacteraceae;	Moorella	0	0	0	0.001	0.002	0	0	0	0	0	0
Bacteria;	Firmicutes;	Clostridia;	Thermoanaerobacterales;	Thermoanaerobacteraceae;	Syntrophaceticus	0	0	0	0	0	0	0	0	0	0.002	0
Bacteria;	Firmicutes;	Erysipelotrichi;	Erysipelotrichales;	Erysipelotrichaceae;	Erysipelothrix	0	0	0	0	0	0.001	0	0	0	0	0
Bacteria;	Firmicutes;	Erysipelotrichi;	Erysipelotrichales;	Erysipelotrichaceae;	Turicibacter	0.001	0.002	0.006	0.002	0.002	0	0	0.001	0.006	0.007	0.003
Bacteria;	Firmicutes;	Erysipelotrichi;	Erysipelotrichales;	Erysipelotrichaceae;	g	0	0	0.001	0	0.001	0	0	0	0	0	0
Bacteria;	Fusobacteria;	Fusobacteria;	Fusobacteriales;	Fusobacteriaceae;	Fusobacterium	0	0	0	0	0	0	0	0	0	0	0
Bacteria;	Fusobacteria;	Fusobacteria;	Fusobacteriales;	Leptotrichiaceae;	g	0	0	0	0	0	0	0	0	0	0.001	0
Bacteria;	Gemmatimonadetes;	Gemmatimonadetes;	AT425-EubC11_terrestrial_group;	f;	g	0	0	0	0	0	0	0	0	0	0	0
Bacteria;	Gemmatimonadetes;	Gemmatimonadetes;	Gemmatimonadales;	Gemmatimonadaceae;	Gemmatimonas	0	0	0	0	0	0	0.002	0	0	0	0
Bacteria;	Lentisphaerae;	Lentisphaeria	;Other	;Other	;Other	0	0	0	0	0	0	0	0	0	0	0
Bacteria;	Lentisphaerae;	Lentisphaeria;	055B07-P-DI-P58;	f;	g	0	0	0	0	0	0	0.001	0.002	0	0	0
Bacteria;	Lentisphaerae;	Lentisphaeria;	113B434;	f;	g	0	0	0	0	0	0	0	0.003	0.001	0	0.001
Bacteria;	Lentisphaerae;	Lentisphaeria;	BS5;	f;	g	0.003	0.001	0	0	0	0.012	0.014	0.004	0.001	0	0.001
Bacteria;	Lentisphaerae;	Lentisphaeria;	ML1228J-2;	f;	g	0	0	0	0	0	0	0	0	0	0	0
Bacteria;	Lentisphaerae;	Lentisphaeria;	RFP12_gut_group;	f;	g	0.001	0	0	0.001	0	0.003	0.003	0.001	0.001	0.001	0.003
Bacteria;	Lentisphaerae;	Lentisphaeria;	Victivallales;	Victivallaceae;	Victivallis	0	0	0	0	0	0	0	0	0	0	0
Bacteria;	Lentisphaerae;	Lentisphaeria;	Victivallales;	Victivallaceae;	g	0	0	0	0	0	0.001	0.001	0	0	0	0
Bacteria;	Lentisphaerae;	Lentisphaeria;	WCHB1-25;	f;	g	0.005	0.002	0.001	0.004	0	0.002	0.004	0	0	0	0
Bacteria;	Lentisphaerae;	Lentisphaeria;	WCHB1-41;	f;	g	0	0.001	0	0	0	0	0.001	0	0	0	0
Bacteria;	NPL-UPA2;	c;	o;	f;	g	0	0	0	0	0	0	0.001	0	0	0	0
Bacteria;	Planctomycetes;	Phycisphaerae;	KCLunmb-38-53;	f;	g	0	0	0	0	0	0	0	0.007	0	0	0
Bacteria;	Planctomycetes;	Phycisphaerae;	ML-A-10;	f;	g	0.001	0	0	0	0	0	0.001	0	0	0	0
Bacteria;	Planctomycetes;	Planctomycetacia;	Planctomycetales;	Planctomycetaceae;	Blastopirellula	0	0	0	0	0	0	0	0	0	0	0
Bacteria;	Planctomycetes;	Planctomycetacia;	Planctomycetales;	Planctomycetaceae;	CPla-4_termite_group	0	0	0	0	0	0	0	0	0	0	0
Bacteria;	Planctomycetes;	Planctomycetacia;	Planctomycetales;	Planctomycetaceae;	Gemmata	0	0	0	0	0	0	0	0	0	0	0
Bacteria;	Planctomycetes;	Planctomycetacia;	Planctomycetales;	Planctomycetaceae;	Pir4_lineage	0	0	0	0	0	0	0	0.001	0.001	0	0
Bacteria;	Planctomycetes;	Planctomycetacia;	Planctomycetales;	Planctomycetaceae;	Pirellula	0	0	0.001	0.001	0	0	0	0	0	0.001	0.002
Bacteria;	Planctomycetes;	Planctomycetacia;	Planctomycetales;	Planctomycetaceae;	Planctomyces	0.001	0	0	0	0	0	0	0	0	0	0
Bacteria;	Planctomycetes;	Planctomycetacia;	Planctomycetales;	Planctomycetaceae;	Rhodopirellula	0	0.002	0.002	0.004	0.002	0	0.006	0	0	0.001	0.002
Bacteria;	Planctomycetes;	Planctomycetacia;	Planctomycetales;	Planctomycetaceae;	Singulisphaera	0	0	0	0	0	0	0	0	0	0	0
Bacteria;	Planctomycetes;	Planctomycetacia;	Planctomycetales;	Planctomycetaceae;	g	0	0	0	0.001	0	0.001	0	0	0.001	0.001	0.001
Bacteria;	Planctomycetes;	Planctomycetacia;	Planctomycetales;	Planctomycetaceae;	p-1088-a5_gut_group	0	0	0	0	0	0.001	0.001	0.001	0	0.001	0.001
Bacteria;	Proteobacteria	;Other	;Other	;Other	;Other	0	0	0	0	0	0	0	0	0	0	0
Bacteria;	Proteobacteria;	ARKICE-90;	o;	f;	g	0	0	0	0	0	0	0	0	0	0	0
Bacteria;	Proteobacteria;	Alphaproteobacteria;	Caulobacterales;	Caulobacteraceae	;Other	0	0	0	0	0	0	0	0	0	0	0
Bacteria;	Proteobacteria;	Alphaproteobacteria;	Caulobacterales;	Caulobacteraceae;	Brevundimonas	0	0	0	0	0	0	0	0	0	0	0
Bacteria;	Proteobacteria;	Alphaproteobacteria;	Caulobacterales;	Caulobacteraceae;	Phenylobacterium	0	0	0	0	0	0	0	0	0	0	0
Bacteria;	Proteobacteria;	Alphaproteobacteria;	Caulobacterales;	Hyphomonadaceae;	Hellea	0	0	0	0	0	0	0	0	0	0	0
Bacteria;	Proteobacteria;	Alphaproteobacteria;	Caulobacterales;	Hyphomonadaceae;	Hyphomonas	0	0	0	0	0	0	0	0	0	0	0
Bacteria;	Proteobacteria;	Alphaproteobacteria;	DB1-14;	f;	g	0	0	0	0	0	0	0.001	0	0	0	0
Bacteria;	Proteobacteria;	Alphaproteobacteria;	Rhizobiales	;Other	;Other	0.001	0.001	0	0	0.001	0	0.001	0	0	0	0
Bacteria;	Proteobacteria;	Alphaproteobacteria;	Rhizobiales;	A0839;	g	0	0	0	0	0	0.001	0	0	0	0	0
Bacteria;	Proteobacteria;	Alphaproteobacteria;	Rhizobiales;	Beijerinckiaceae	;Other	0	0	0	0	0	0	0.001	0	0	0	0
Bacteria;	Proteobacteria;	Alphaproteobacteria;	Rhizobiales;	Bradyrhizobiaceae;	Bosea	0	0	0	0	0	0	0	0	0	0	0
Bacteria;	Proteobacteria;	Alphaproteobacteria;	Rhizobiales;	Bradyrhizobiaceae;	Bradyrhizobium	0	0	0	0	0	0	0	0	0	0	0
Bacteria;	Proteobacteria;	Alphaproteobacteria;	Rhizobiales;	Brucellaceae;	Ochrobactrum	0	0	0	0	0	0	0	0	0	0	0
Bacteria;	Proteobacteria;	Alphaproteobacteria;	Rhizobiales;	Brucellaceae;	Pseudochrobactrum	0	0	0.001	0	0	0	0	0	0	0	0
Bacteria;	Proteobacteria;	Alphaproteobacteria;	Rhizobiales;	Hyphomicrobiaceae	;Other	0	0	0	0	0	0	0	0	0	0	0
Bacteria;	Proteobacteria;	Alphaproteobacteria;	Rhizobiales;	Hyphomicrobiaceae;	Ancalomicrobium	0	0	0	0	0	0	0	0	0	0	0
Bacteria;	Proteobacteria;	Alphaproteobacteria;	Rhizobiales;	Hyphomicrobiaceae;	Devosia	0.001	0.003	0.002	0.004	0.001	0.001	0.008	0.001	0	0	0
Bacteria;	Proteobacteria;	Alphaproteobacteria;	Rhizobiales;	Hyphomicrobiaceae;	Hyphomicrobium	0	0	0	0	0	0.001	0	0	0	0	0
Bacteria;	Proteobacteria;	Alphaproteobacteria;	Rhizobiales;	Hyphomicrobiaceae;	Maritalea	0	0	0.001	0.001	0.002	0	0	0	0	0	0
Bacteria;	Proteobacteria;	Alphaproteobacteria;	Rhizobiales;	Hyphomicrobiaceae;	Pedomicrobium	0	0	0	0	0	0	0	0	0	0	0
Bacteria;	Proteobacteria;	Alphaproteobacteria;	Rhizobiales;	Hyphomicrobiaceae;	Rhodoplanes	0	0	0	0	0	0	0	0	0.001	0	0
Bacteria;	Proteobacteria;	Alphaproteobacteria;	Rhizobiales;	JG35-K1-AG5;	g	0	0	0	0	0	0	0	0	0	0	0
Bacteria;	Proteobacteria;	Alphaproteobacteria;	Rhizobiales;	MNG7;	g	0	0	0	0	0	0.001	0.001	0	0	0	0
Bacteria;	Proteobacteria;	Alphaproteobacteria;	Rhizobiales;	Methylocystaceae	;Other	0	0	0	0	0	0	0	0	0	0	0
Bacteria;	Proteobacteria;	Alphaproteobacteria;	Rhizobiales;	Methylocystaceae;	Methylosinus	0	0	0	0	0	0	0	0	0	0	0
Bacteria;	Proteobacteria;	Alphaproteobacteria;	Rhizobiales;	Phyllobacteriaceae	;Other	0	0	0	0	0.001	0	0.001	0	0	0	0
Bacteria;	Proteobacteria;	Alphaproteobacteria;	Rhizobiales;	Phyllobacteriaceae;	Ahrensia	0	0	0	0	0	0	0	0	0	0	0
Bacteria;	Proteobacteria;	Alphaproteobacteria;	Rhizobiales;	Phyllobacteriaceae;	Aminobacter	0	0	0	0	0	0	0	0	0	0.001	0.001
Bacteria;	Proteobacteria;	Alphaproteobacteria;	Rhizobiales;	Phyllobacteriaceae;	Aquamicrobium	0	0	0	0	0	0	0	0	0	0	0
Bacteria;	Proteobacteria;	Alphaproteobacteria;	Rhizobiales;	Phyllobacteriaceae;	Cohaesibacter	0	0	0	0	0	0	0.003	0	0	0	0
Bacteria;	Proteobacteria;	Alphaproteobacteria;	Rhizobiales;	Phyllobacteriaceae;	Hoeflea	0.001	0.001	0.002	0	0.004	0	0.003	0	0	0	0
Bacteria;	Proteobacteria;	Alphaproteobacteria;	Rhizobiales;	Phyllobacteriaceae;	Mesorhizobium	0	0	0	0	0	0	0	0	0	0	0
Bacteria;	Proteobacteria;	Alphaproteobacteria;	Rhizobiales;	Phyllobacteriaceae;	Nitratireductor	0.003	0.006	0.007	0.012	0.01	0	0.02	0	0	0	0
Bacteria;	Proteobacteria;	Alphaproteobacteria;	Rhizobiales;	Phyllobacteriaceae;	Phyllobacterium	0	0	0	0	0	0.001	0	0	0	0	0
Bacteria;	Proteobacteria;	Alphaproteobacteria;	Rhizobiales;	Phyllobacteriaceae;	g	0	0	0	0	0	0	0	0	0	0	0
Bacteria;	Proteobacteria;	Alphaproteobacteria;	Rhizobiales;	Rhizobiaceae	;Other	0	0	0	0	0	0	0.001	0	0	0	0
Bacteria;	Proteobacteria;	Alphaproteobacteria;	Rhizobiales;	Rhizobiaceae;	Rhizobium	0	0.003	0.004	0.004	0.001	0	0.002	0	0	0	0
Bacteria;	Proteobacteria;	Alphaproteobacteria;	Rhizobiales;	alphaI_cluster;	g	0.001	0	0	0	0	0	0.001	0	0	0	0
Bacteria;	Proteobacteria;	Alphaproteobacteria;	Rhodobacterales;	Rhodobacteraceae	;Other	0.004	0.015	0.019	0.022	0.018	0	0.031	0	0	0.001	0.003
Bacteria;	Proteobacteria;	Alphaproteobacteria;	Rhodobacterales;	Rhodobacteraceae;	Amaricoccus	0	0	0	0	0	0	0	0	0	0	0
Bacteria;	Proteobacteria;	Alphaproteobacteria;	Rhodobacterales;	Rhodobacteraceae;	Jannaschia	0	0	0	0	0	0	0	0	0	0	0
Bacteria;	Proteobacteria;	Alphaproteobacteria;	Rhodobacterales;	Rhodobacteraceae;	Labrenzia	0	0	0	0	0	0	0	0	0	0	0
Bacteria;	Proteobacteria;	Alphaproteobacteria;	Rhodobacterales;	Rhodobacteraceae;	Leisingera	0	0	0	0	0	0	0	0	0	0	0.001
Bacteria;	Proteobacteria;	Alphaproteobacteria;	Rhodobacterales;	Rhodobacteraceae;	Litoreibacter	0	0	0	0	0	0	0	0	0	0	0
Bacteria;	Proteobacteria;	Alphaproteobacteria;	Rhodobacterales;	Rhodobacteraceae;	Loktanella	0	0.001	0.002	0.004	0	0	0.004	0	0	0	0
Bacteria;	Proteobacteria;	Alphaproteobacteria;	Rhodobacterales;	Rhodobacteraceae;	Maritimibacter	0	0	0	0	0	0	0	0	0	0	0
Bacteria;	Proteobacteria;	Alphaproteobacteria;	Rhodobacterales;	Rhodobacteraceae;	Oceanicola	0	0	0.001	0	0	0	0	0	0	0	0
Bacteria;	Proteobacteria;	Alphaproteobacteria;	Rhodobacterales;	Rhodobacteraceae;	Octadecabacter	0	0	0	0	0	0	0	0	0.001	0	0
Bacteria;	Proteobacteria;	Alphaproteobacteria;	Rhodobacterales;	Rhodobacteraceae;	Paracoccus	0	0.002	0.002	0.002	0.004	0	0.001	0	0	0	0
Bacteria;	Proteobacteria;	Alphaproteobacteria;	Rhodobacterales;	Rhodobacteraceae;	Pelagibaca	0	0	0	0	0	0	0	0	0	0	0
Bacteria;	Proteobacteria;	Alphaproteobacteria;	Rhodobacterales;	Rhodobacteraceae;	Phaeobacter	0	0	0	0	0	0	0	0	0	0	0
Bacteria;	Proteobacteria;	Alphaproteobacteria;	Rhodobacterales;	Rhodobacteraceae;	Pseudorhodobacter	0	0.001	0	0.001	0.002	0	0.002	0	0	0	0
Bacteria;	Proteobacteria;	Alphaproteobacteria;	Rhodobacterales;	Rhodobacteraceae;	Rhodobacter	0.001	0.001	0.002	0	0	0.002	0.005	0	0	0	0
Bacteria;	Proteobacteria;	Alphaproteobacteria;	Rhodobacterales;	Rhodobacteraceae;	Rhodovulum	0	0	0	0	0	0	0	0	0	0	0
Bacteria;	Proteobacteria;	Alphaproteobacteria;	Rhodobacterales;	Rhodobacteraceae;	Roseibaca	0	0	0	0	0	0	0	0	0	0	0
Bacteria;	Proteobacteria;	Alphaproteobacteria;	Rhodobacterales;	Rhodobacteraceae;	Roseobacter	0	0	0	0	0	0	0	0	0	0	0
Bacteria;	Proteobacteria;	Alphaproteobacteria;	Rhodobacterales;	Rhodobacteraceae;	Roseobacter_clade_AS-21_lineage	0	0	0	0	0	0	0	0	0	0	0
Bacteria;	Proteobacteria;	Alphaproteobacteria;	Rhodobacterales;	Rhodobacteraceae;	Roseobacter_clade_DC5-80-3_lineage	0	0	0	0	0	0	0	0	0	0	0
Bacteria;	Proteobacteria;	Alphaproteobacteria;	Rhodobacterales;	Rhodobacteraceae;	Roseobacter_clade_NAC11-7_lineage	0	0	0	0	0	0	0	0	0	0	0
Bacteria;	Proteobacteria;	Alphaproteobacteria;	Rhodobacterales;	Rhodobacteraceae;	Roseovarius	0	0	0.001	0.001	0.001	0	0.001	0	0	0	0
Bacteria;	Proteobacteria;	Alphaproteobacteria;	Rhodobacterales;	Rhodobacteraceae;	Rubellimicrobium	0	0	0	0	0	0	0	0	0	0	0
Bacteria;	Proteobacteria;	Alphaproteobacteria;	Rhodobacterales;	Rhodobacteraceae;	Ruegeria	0	0	0	0	0	0	0	0	0	0	0
Bacteria;	Proteobacteria;	Alphaproteobacteria;	Rhodobacterales;	Rhodobacteraceae;	Stappia	0	0	0	0.001	0	0	0	0	0	0	0
Bacteria;	Proteobacteria;	Alphaproteobacteria;	Rhodobacterales;	Rhodobacteraceae;	Sulfitobacter	0.001	0.001	0.001	0.001	0.001	0	0.002	0	0	0.001	0.001
Bacteria;	Proteobacteria;	Alphaproteobacteria;	Rhodobacterales;	Rhodobacteraceae;	Thalassococcus	0	0	0	0	0	0	0	0	0	0	0
Bacteria;	Proteobacteria;	Alphaproteobacteria;	Rhodobacterales;	Rhodobacteraceae;	Thioclava	0	0	0	0	0	0	0	0	0	0	0
Bacteria;	Proteobacteria;	Alphaproteobacteria;	Rhodobacterales;	Rhodobacteraceae;	Wenxinia	0	0	0	0.001	0	0	0	0	0	0	0
Bacteria;	Proteobacteria;	Alphaproteobacteria;	Rhodobacterales;	Rhodobacteraceae;	g	0.001	0.005	0.005	0.008	0.006	0	0.017	0	0	0.001	0
Bacteria;	Proteobacteria;	Alphaproteobacteria;	Rhodospirillales	;Other	;Other	0	0	0	0	0	0	0	0	0	0	0
Bacteria;	Proteobacteria;	Alphaproteobacteria;	Rhodospirillales;	Acetobacteraceae;	Roseomonas	0	0	0	0	0	0	0	0	0	0	0
Bacteria;	Proteobacteria;	Alphaproteobacteria;	Rhodospirillales;	B79;	g	0	0	0	0	0	0	0	0	0	0	0
Bacteria;	Proteobacteria;	Alphaproteobacteria;	Rhodospirillales;	Candidatus_Alysiosphaera;	g	0	0	0	0	0	0	0	0	0	0	0
Bacteria;	Proteobacteria;	Alphaproteobacteria;	Rhodospirillales;	Rhodospirillaceae;	Defluviicoccus	0	0	0	0	0	0	0	0	0	0	0
Bacteria;	Proteobacteria;	Alphaproteobacteria;	Rhodospirillales;	wr0007;	g	0	0	0	0	0	0	0	0	0	0	0
Bacteria;	Proteobacteria;	Alphaproteobacteria;	Sneathiellales;	Sneathiellaceae;	Sneathiella	0	0	0	0	0	0	0	0	0	0	0
Bacteria;	Proteobacteria;	Alphaproteobacteria;	Sphingomonadales;	Erythrobacteraceae	;Other	0	0	0	0	0	0	0.001	0	0	0	0
Bacteria;	Proteobacteria;	Alphaproteobacteria;	Sphingomonadales;	Erythrobacteraceae;	g	0	0	0	0	0	0	0.001	0	0	0	0
Bacteria;	Proteobacteria;	Alphaproteobacteria;	Sphingomonadales;	Sphingomonadaceae	;Other	0	0	0	0	0	0	0.001	0	0	0	0
Bacteria;	Proteobacteria;	Alphaproteobacteria;	Sphingomonadales;	Sphingomonadaceae;	Novosphingobium	0	0	0	0	0	0	0	0	0	0	0
Bacteria;	Proteobacteria;	Alphaproteobacteria;	Sphingomonadales;	Sphingomonadaceae;	Sandaracinobacter	0	0	0	0	0	0	0	0	0	0	0
Bacteria;	Proteobacteria;	Alphaproteobacteria;	Sphingomonadales;	Sphingomonadaceae;	Sphingobium	0	0	0	0	0	0	0	0	0	0	0
Bacteria;	Proteobacteria;	Alphaproteobacteria;	Sphingomonadales;	Sphingomonadaceae;	Sphingomonas	0	0	0	0	0	0.001	0.001	0	0	0	0
Bacteria;	Proteobacteria;	Alphaproteobacteria;	Sphingomonadales;	Sphingomonadaceae;	Sphingopyxis	0	0	0	0	0	0	0.004	0	0	0	0
Bacteria;	Proteobacteria;	Betaproteobacteria	;Other	;Other	;Other	0	0	0	0	0	0.001	0	0	0	0	0
Bacteria;	Proteobacteria;	Betaproteobacteria;	Burkholderiales;	Alcaligenaceae	;Other	0.001	0	0	0	0	0.018	0.011	0.002	0	0.004	0.001
Bacteria;	Proteobacteria;	Betaproteobacteria;	Burkholderiales;	Alcaligenaceae;	Achromobacter	0	0	0	0	0	0.003	0.002	0	0	0	0
Bacteria;	Proteobacteria;	Betaproteobacteria;	Burkholderiales;	Alcaligenaceae;	Advenella	0	0	0	0	0	0	0	0	0	0	0
Bacteria;	Proteobacteria;	Betaproteobacteria;	Burkholderiales;	Alcaligenaceae;	Alcaligenes	0	0	0	0	0	0	0.002	0	0	0.001	0
Bacteria;	Proteobacteria;	Betaproteobacteria;	Burkholderiales;	Alcaligenaceae;	Bordetella	0.001	0	0	0	0	0.001	0	0	0	0	0
Bacteria;	Proteobacteria;	Betaproteobacteria;	Burkholderiales;	Alcaligenaceae;	Derxia	0	0	0	0	0	0	0	0	0	0	0
Bacteria;	Proteobacteria;	Betaproteobacteria;	Burkholderiales;	Alcaligenaceae;	Oligella	0	0	0	0.002	0	0	0	0.001	0.003	0.001	0.002
Bacteria;	Proteobacteria;	Betaproteobacteria;	Burkholderiales;	Alcaligenaceae;	Pusillimonas	0	0	0	0	0	0.003	0.002	0	0	0	0
Bacteria;	Proteobacteria;	Betaproteobacteria;	Burkholderiales;	Alcaligenaceae;	g	0	0	0	0	0	0.001	0.002	0	0	0	0
Bacteria;	Proteobacteria;	Betaproteobacteria;	Burkholderiales;	Burkholderiaceae;	Limnobacter	0.001	0.001	0	0	0	0.003	0.006	0	0	0	0
Bacteria;	Proteobacteria;	Betaproteobacteria;	Burkholderiales;	Comamonadaceae	;Other	0	0	0	0	0	0	0	0	0.001	0.001	0
Bacteria;	Proteobacteria;	Betaproteobacteria;	Burkholderiales;	Comamonadaceae;	Acidovorax	0.001	0	0	0	0	0.001	0.002	0.001	0	0	0
Bacteria;	Proteobacteria;	Betaproteobacteria;	Burkholderiales;	Comamonadaceae;	Delftia	0	0	0	0	0	0	0	0	0	0	0
Bacteria;	Proteobacteria;	Betaproteobacteria;	Burkholderiales;	Comamonadaceae;	Hydrogenophaga	0	0.003	0.004	0.002	0.002	0	0.003	0	0	0	0.001
Bacteria;	Proteobacteria;	Betaproteobacteria;	Burkholderiales;	Comamonadaceae;	Lampropedia	0	0	0	0	0	0.001	0	0	0	0	0
Bacteria;	Proteobacteria;	Betaproteobacteria;	Burkholderiales;	Comamonadaceae;	Limnohabitans	0	0	0	0	0	0	0	0	0	0	0
Bacteria;	Proteobacteria;	Betaproteobacteria;	Burkholderiales;	Comamonadaceae;	Ottowia	0	0	0	0	0	0	0.002	0	0	0	0
Bacteria;	Proteobacteria;	Betaproteobacteria;	Burkholderiales;	Oxalobacteraceae	;Other	0	0	0	0	0	0	0	0	0	0	0
Bacteria;	Proteobacteria;	Betaproteobacteria;	Burkholderiales;	Oxalobacteraceae;	Massilia	0	0	0	0	0	0	0	0	0	0	0
Bacteria;	Proteobacteria;	Betaproteobacteria;	Hydrogenophilales;	Hydrogenophilaceae;	Thiobacillus	0	0	0	0	0	0	0.001	0	0	0	0
Bacteria;	Proteobacteria;	Betaproteobacteria;	Methylophilales;	Methylophilaceae;	Methylotenera	0	0	0	0	0	0	0	0	0	0	0
Bacteria;	Proteobacteria;	Betaproteobacteria;	Neisseriales;	Neisseriaceae;	Neisseria	0	0	0	0	0	0	0	0	0	0	0
Bacteria;	Proteobacteria;	Betaproteobacteria;	Nitrosomonadales;	Nitrosomonadaceae;	Nitrosomonas	0	0	0	0	0	0.001	0.003	0	0	0	0
Bacteria;	Proteobacteria;	Betaproteobacteria;	Nitrosomonadales;	Nitrosomonadaceae;	g	0	0	0	0	0	0	0.001	0	0	0	0
Bacteria;	Proteobacteria;	Betaproteobacteria;	Rhodocyclales;	Rhodocyclaceae;	Azoarcus	0	0	0	0	0	0	0	0	0	0	0
Bacteria;	Proteobacteria;	Betaproteobacteria;	Rhodocyclales;	Rhodocyclaceae;	Thauera	0	0	0	0	0	0	0	0	0	0	0
Bacteria;	Proteobacteria;	Betaproteobacteria;	SC-I-84;	f;	g	0	0	0	0	0	0	0.002	0	0	0	0
Bacteria;	Proteobacteria;	Deltaproteobacteria;	Bdellovibrionales;	Bdellovibrionaceae;	OM27_clade	0	0	0	0	0	0	0	0	0	0	0
Bacteria;	Proteobacteria;	Deltaproteobacteria;	Desulfobacterales;	Desulfobacteraceae;	Desulfobacterium	0	0	0	0	0	0	0	0	0	0	0
Bacteria;	Proteobacteria;	Deltaproteobacteria;	Desulfobacterales;	Desulfobacteraceae;	SEEP-SRB1	0	0	0	0	0	0	0	0.001	0	0	0
Bacteria;	Proteobacteria;	Deltaproteobacteria;	Desulfobacterales;	Desulfobulbaceae;	Desulfobulbus	0	0	0	0	0	0.002	0.003	0.007	0.002	0	0.002
Bacteria;	Proteobacteria;	Deltaproteobacteria;	Desulfovibrionales;	Desulfomicrobiaceae;	Desulfomicrobium	0.023	0.006	0	0	0	0.029	0.058	0.009	0.005	0.001	0
Bacteria;	Proteobacteria;	Deltaproteobacteria;	Desulfovibrionales;	Desulfovibrionaceae;	Desulfovibrio	0	0	0	0	0	0	0	0	0	0	0
Bacteria;	Proteobacteria;	Deltaproteobacteria;	Desulfuromonadales;	Desulfuromonadaceae;	Desulfuromonas	0	0.001	0	0	0	0.001	0	0	0	0.001	0
Bacteria;	Proteobacteria;	Deltaproteobacteria;	Desulfuromonadales;	Desulfuromonadaceae;	Pelobacter	0	0	0	0	0	0	0	0	0	0	0
Bacteria;	Proteobacteria;	Deltaproteobacteria;	Desulfuromonadales;	GR-WP33-58;	g	0	0	0	0	0	0	0	0	0	0	0
Bacteria;	Proteobacteria;	Deltaproteobacteria;	Desulfuromonadales;	Geobacteraceae;	Geobacter	0	0	0	0	0	0	0	0	0	0	0.001
Bacteria;	Proteobacteria;	Deltaproteobacteria;	GR-WP33-30;	f;	g	0.001	0	0	0	0	0	0	0	0	0	0
Bacteria;	Proteobacteria;	Deltaproteobacteria;	Myxococcales;	0319-6G20;	g	0	0	0	0	0	0.001	0	0	0	0	0
Bacteria;	Proteobacteria;	Deltaproteobacteria;	Myxococcales;	Cystobacterineae;	g	0	0	0	0	0	0	0.001	0	0	0	0
Bacteria;	Proteobacteria;	Deltaproteobacteria;	Myxococcales;	Nannocystaceae;	Nannocystis	0	0	0	0	0	0	0	0	0	0	0
Bacteria;	Proteobacteria;	Deltaproteobacteria;	Myxococcales;	Nannocystineae;	g	0	0	0	0	0	0.011	0.064	0.003	0	0	0
Bacteria;	Proteobacteria;	Deltaproteobacteria;	Syntrophobacterales;	Syntrophaceae;	Smithella	0	0	0	0	0	0	0	0	0	0	0
Bacteria;	Proteobacteria;	Deltaproteobacteria;	Syntrophobacterales;	Syntrophaceae;	Syntrophus	0	0	0	0	0	0	0	0	0	0	0
Bacteria;	Proteobacteria;	Epsilonproteobacteria;	Campylobacterales;	Campylobacteraceae;	Arcobacter	0	0	0	0	0	0	0	0	0	0	0
Bacteria;	Proteobacteria;	Epsilonproteobacteria;	Campylobacterales;	Campylobacteraceae;	Sulfurospirillum	0	0	0	0	0	0	0	0	0	0	0
Bacteria;	Proteobacteria;	Epsilonproteobacteria;	Campylobacterales;	Helicobacteraceae;	Sulfurimonas	0	0	0	0	0	0	0	0	0	0	0
Bacteria;	Proteobacteria;	Gammaproteobacteria	;Other	;Other	;Other	0	0	0	0	0	0	0.001	0	0	0	0
Bacteria;	Proteobacteria;	Gammaproteobacteria;	1013-28-CG33;	f;	g	0	0	0	0	0	0	0	0	0	0	0
Bacteria;	Proteobacteria;	Gammaproteobacteria;	Aeromonadales;	Aeromonadaceae;	Aeromonas	0	0	0	0.001	0	0	0	0	0	0	0
Bacteria;	Proteobacteria;	Gammaproteobacteria;	Alteromonadales;	Alteromonadaceae	;Other	0	0	0	0	0	0	0	0	0	0	0
Bacteria;	Proteobacteria;	Gammaproteobacteria;	Alteromonadales;	Alteromonadaceae;	Aestuariibacter	0	0.001	0	0	0	0	0	0	0	0	0
Bacteria;	Proteobacteria;	Gammaproteobacteria;	Alteromonadales;	Alteromonadaceae;	BD1-7_clade	0	0.001	0	0	0	0.004	0.007	0	0	0	0
Bacteria;	Proteobacteria;	Gammaproteobacteria;	Alteromonadales;	Alteromonadaceae;	Glaciecola	0	0	0	0	0	0	0	0	0	0	0
Bacteria;	Proteobacteria;	Gammaproteobacteria;	Alteromonadales;	Alteromonadaceae;	Haliea	0	0	0	0	0	0	0	0	0	0	0
Bacteria;	Proteobacteria;	Gammaproteobacteria;	Alteromonadales;	Alteromonadaceae;	Marinobacter	0	0	0.002	0	0	0	0.001	0	0	0	0
Bacteria;	Proteobacteria;	Gammaproteobacteria;	Alteromonadales;	Alteromonadaceae;	Melitea	0	0	0	0	0	0	0	0	0	0	0
Bacteria;	Proteobacteria;	Gammaproteobacteria;	Alteromonadales;	Alteromonadaceae;	Microbulbifer	0	0	0	0	0	0	0	0	0	0	0
Bacteria;	Proteobacteria;	Gammaproteobacteria;	Alteromonadales;	Alteromonadaceae;	OM60(NOR5)_clade	0	0	0.001	0	0	0	0	0	0	0	0
Bacteria;	Proteobacteria;	Gammaproteobacteria;	Alteromonadales;	Alteromonadaceae;	SAR92_clade	0	0	0	0	0	0	0.002	0	0	0	0
Bacteria;	Proteobacteria;	Gammaproteobacteria;	Alteromonadales;	Colwelliaceae;	Colwellia	0	0	0	0	0	0	0	0	0	0	0
Bacteria;	Proteobacteria;	Gammaproteobacteria;	Alteromonadales;	Pseudoalteromonadaceae;	Pseudoalteromonas	0	0	0	0	0	0	0	0	0	0	0.005
Bacteria;	Proteobacteria;	Gammaproteobacteria;	Alteromonadales;	Shewanellaceae;	Shewanella	0	0	0	0	0	0	0	0	0	0	0
Bacteria;	Proteobacteria;	Gammaproteobacteria;	Chromatiales;	Chromatiaceae;	Rheinheimera	0	0	0	0	0	0	0	0	0	0	0
Bacteria;	Proteobacteria;	Gammaproteobacteria;	Chromatiales;	Ectothiorhodospiraceae	;Other	0	0	0	0	0	0.001	0	0	0	0	0
Bacteria;	Proteobacteria;	Gammaproteobacteria;	Chromatiales;	Granulosicoccaceae;	Granulosicoccus	0	0.001	0.002	0.001	0.001	0	0.003	0	0	0	0
Bacteria;	Proteobacteria;	Gammaproteobacteria;	Enterobacteriales;	Enterobacteriaceae;	Citrobacter	0	0	0	0	0	0	0	0	0	0	0
Bacteria;	Proteobacteria;	Gammaproteobacteria;	Enterobacteriales;	Enterobacteriaceae;	Enterobacter	0	0.001	0	0	0	0	0	0	0	0	0
Bacteria;	Proteobacteria;	Gammaproteobacteria;	Legionellales;	Coxiellaceae;	Coxiella	0	0	0	0	0	0	0	0	0	0	0
Bacteria;	Proteobacteria;	Gammaproteobacteria;	Legionellales;	Legionellaceae;	Legionella	0	0	0	0	0	0	0	0	0	0	0
Bacteria;	Proteobacteria;	Gammaproteobacteria;	Methylococcales;	Methylococcaceae;	Methylobacter	0	0	0	0	0	0.001	0	0	0	0	0
Bacteria;	Proteobacteria;	Gammaproteobacteria;	Oceanospirillales;	Halomonadaceae;	Halomonas	0	0	0	0	0	0	0	0	0	0	0
Bacteria;	Proteobacteria;	Gammaproteobacteria;	Oceanospirillales;	Oceanospirillaceae;	Marinobacterium	0	0	0	0	0	0	0	0	0	0	0
Bacteria;	Proteobacteria;	Gammaproteobacteria;	Oceanospirillales;	Oceanospirillaceae;	Pseudospirillum	0	0	0	0	0	0	0.001	0	0	0	0
Bacteria;	Proteobacteria;	Gammaproteobacteria;	Order_Incertae_Sedis;	Family_Incertae_Sedis;	Marinicella	0	0	0	0	0	0	0.001	0	0	0	0
Bacteria;	Proteobacteria;	Gammaproteobacteria;	Pseudomonadales;	Moraxellaceae	;Other	0	0	0	0	0	0	0	0	0	0.001	0.001
Bacteria;	Proteobacteria;	Gammaproteobacteria;	Pseudomonadales;	Moraxellaceae;	Acinetobacter	0	0.005	0.001	0.001	0	0.002	0.002	0.001	0	0.001	0.001
Bacteria;	Proteobacteria;	Gammaproteobacteria;	Pseudomonadales;	Moraxellaceae;	Psychrobacter	0.052	0.25	0.063	0.007	0.007	0.006	0.026	0.025	0.008	0.065	0.096
Bacteria;	Proteobacteria;	Gammaproteobacteria;	Pseudomonadales;	Pseudomonadaceae;	Cellvibrio	0	0	0	0	0	0	0	0	0	0	0
Bacteria;	Proteobacteria;	Gammaproteobacteria;	Pseudomonadales;	Pseudomonadaceae;	Pseudomonas	0.01	0.002	0.002	0	0	0.015	0.014	0.004	0	0.009	0.007
Bacteria;	Proteobacteria;	Gammaproteobacteria;	Pseudomonadales;	Pseudomonadaceae;	g	0	0	0	0	0	0	0	0	0	0	0
Bacteria;	Proteobacteria;	Gammaproteobacteria;	Thiotrichales;	Piscirickettsiaceae;	Methylophaga	0	0	0	0	0	0	0	0	0	0	0
Bacteria;	Proteobacteria;	Gammaproteobacteria;	Thiotrichales;	Piscirickettsiaceae;	Thiomicrospira	0	0	0	0	0	0.001	0	0	0	0	0
Bacteria;	Proteobacteria;	Gammaproteobacteria;	Thiotrichales;	Piscirickettsiaceae;	g	0	0	0	0	0	0	0.001	0	0	0	0
Bacteria;	Proteobacteria;	Gammaproteobacteria;	Thiotrichales;	Thiotrichaceae;	g	0	0	0	0	0	0	0	0	0	0	0
Bacteria;	Proteobacteria;	Gammaproteobacteria;	Xanthomonadales;	Sinobacteraceae;	g	0	0	0	0	0	0.001	0	0	0	0	0
Bacteria;	Proteobacteria;	Gammaproteobacteria;	Xanthomonadales;	Xanthomonadaceae	;Other	0	0	0	0	0	0	0	0	0	0	0
Bacteria;	Proteobacteria;	Gammaproteobacteria;	Xanthomonadales;	Xanthomonadaceae;	Lysobacter	0	0	0	0	0	0	0	0	0	0	0
Bacteria;	Proteobacteria;	Gammaproteobacteria;	Xanthomonadales;	Xanthomonadaceae;	Pseudoxanthomonas	0	0	0	0	0	0	0	0	0	0	0
Bacteria;	Proteobacteria;	Gammaproteobacteria;	Xanthomonadales;	Xanthomonadaceae;	Rhodanobacter	0	0	0	0	0	0	0	0	0	0	0
Bacteria;	Proteobacteria;	Gammaproteobacteria;	Xanthomonadales;	Xanthomonadaceae;	Stenotrophomonas	0	0	0	0.001	0	0	0	0	0	0.001	0
Bacteria;	RF3;	c;	o;	f;	g	0.002	0.001	0.001	0	0.002	0	0.001	0.001	0.001	0.001	0.001
Bacteria;	Spirochaetes;	Spirochaetes	;Other	;Other	;Other	0.001	0	0	0	0	0	0	0	0	0	0
Bacteria;	Spirochaetes;	Spirochaetes;	Candidatus_Cloacamonas;	f;	g	0.013	0.069	0.027	0.024	0.012	0.015	0.023	0.038	0.013	0.014	0.029
Bacteria;	Spirochaetes;	Spirochaetes;	GZKB75;	f;	g	0.003	0	0	0	0	0.003	0.012	0	0	0	0
Bacteria;	Spirochaetes;	Spirochaetes;	LNR_A2-18;	f;	g	0.003	0	0	0	0	0	0.007	0.003	0	0	0
Bacteria;	Spirochaetes;	Spirochaetes;	Spirochaetales;	Leptospiraceae;	g	0	0	0	0	0	0.004	0.002	0	0	0	0
Bacteria;	Spirochaetes;	Spirochaetes;	Spirochaetales;	PL-11B10;	g	0.001	0	0	0	0	0.001	0	0	0	0	0.001
Bacteria;	Spirochaetes;	Spirochaetes;	Spirochaetales;	Spirochaetaceae	;Other	0	0	0	0	0	0	0	0	0	0	0
Bacteria;	Spirochaetes;	Spirochaetes;	Spirochaetales;	Spirochaetaceae;	Spirochaeta	0.052	0.031	0.011	0.015	0.007	0.005	0.02	0.023	0.005	0.001	0.008
Bacteria;	Spirochaetes;	Spirochaetes;	Spirochaetales;	Spirochaetaceae;	Treponema	0.008	0.008	0.001	0.005	0	0.008	0.021	0.008	0.001	0.001	0.004
Bacteria;	Spirochaetes;	Spirochaetes;	Spirochaetales;	Spirochaetaceae;	g	0	0	0	0	0	0.002	0	0	0	0	0
Bacteria;	Spirochaetes;	Spirochaetes;	W27;	f;	g	0.016	0	0	0	0	0.018	0.04	0	0	0	0.001
Bacteria;	Spirochaetes;	Spirochaetes;	W5;	f;	g	0.002	0.043	0	0	0	0	0	0	0.006	0	0
Bacteria;	Synergistetes;	Synergistia;	Synergistales;	Synergistaceae;	Aminobacterium	0.002	0.03	0.066	0.025	0.005	0.001	0.003	0.004	0.002	0.003	0.007
Bacteria;	Synergistetes;	Synergistia;	Synergistales;	Synergistaceae;	Anaerobaculum	0.001	0.002	0.001	0	0	0.013	0.006	0	0	0	0
Bacteria;	Synergistetes;	Synergistia;	Synergistales;	Synergistaceae;	Thermovirga	0.006	0.012	0.002	0.001	0	0.062	0.034	0.014	0.004	0.001	0.008
Bacteria;	Synergistetes;	Synergistia;	Synergistales;	Synergistaceae;	g	0.011	0.02	0.059	0.047	0.021	0.004	0.017	0.021	0.02	0.026	0.029
Bacteria;	TM6;	c;	o;	f;	g	0.001	0	0	0	0	0	0	0	0	0	0
Bacteria;	Tenericutes;	Mollicutes;	Acholeplasmatales;	Acholeplasmataceae;	Acholeplasma	0.004	0.002	0.026	0.045	0.092	0	0	0.005	0.011	0.01	0.006
Bacteria;	Tenericutes;	Mollicutes;	RF9;	f;	g	0.001	0	0	0	0	0	0	0	0	0.001	0
Bacteria;	Thermotogae;	Thermotogae;	Thermotogales;	Thermotogaceae;	060F05-B-SD-P93	0	0.001	0	0	0	0.001	0	0	0	0	0
Bacteria;	Thermotogae;	Thermotogae;	Thermotogales;	Thermotogaceae;	Kosmotoga	0	0	0	0	0	0	0	0	0	0	0
Bacteria;	Verrucomicrobia;	OPB35_soil_group;	o;	f;	g	0.001	0	0	0	0	0.002	0.001	0.001	0	0	0.001
Bacteria;	Verrucomicrobia;	Spartobacteria;	Chthoniobacterales;	Chthoniobacteraceae;	Chthoniobacter	0	0	0	0	0	0	0	0	0	0	0
Bacteria;	Verrucomicrobia;	Spartobacteria;	Chthoniobacterales;	FukuN18_freshwater_group;	g	0	0	0	0	0	0	0	0	0	0	0
Bacteria;	Verrucomicrobia;	Spartobacteria;	Chthoniobacterales;	LD29;	g	0	0	0	0	0	0	0	0	0	0	0
Bacteria;	Verrucomicrobia;	Spartobacteria;	Chthoniobacterales;	Xiphinematobacteraceae;	Candidatus_Xiphinematobacter	0	0	0	0	0	0	0	0	0	0	0
Bacteria;	Verrucomicrobia;	Verrucomicrobiae;	Verrucomicrobiales;	DEV007;	g	0	0	0	0	0	0	0	0	0	0	0
Bacteria;	Verrucomicrobia;	Verrucomicrobiae;	Verrucomicrobiales;	Verrucomicrobiaceae;	Roseibacillus	0	0	0	0	0	0	0	0	0	0	0
Bacteria;	WCHB1-60;	c;	o;	f;	g	0	0	0	0	0	0	0	0	0	0	0
Unassigned	;Other	;Other	;Other	;Other	;Other	0.032	0.01	0.018	0.022	0.029	0.012	0.007	0.011	0.009	0.008	0.005
