# Supplementary material for: Methanosarcina Play an Important Role in Anaerobic Co-Digestion of the Seaweed Ulva lactuca: Taxonomy and Predicted Metabolism of Functional Microbial Communities
Source: PLoS One. 2015 Nov 10;10(11):e0142603. doi: 10.1371/journal.pone.0142603 (PMC4640829; doi:10.1371/journal.pone.0142603)
Supplement: S2 Table — Taxonomic abundances are related to either R1 or R6: the effectiveness of each taxon as a marker for either state is determined via its LDA effect size, as calculated in LEfSe [36], along with the significance of that effect (alpha value). A conservative LDA effect cut-off point of 3 used. (XLSX) [file pone.0142603.s004.xlsx]

## Sheet: Table 2 - Biomarker Taxa
Taxonomy	LefSe Biomarkers
	Marker for REACTOR:	LDA Effect	significance (alpha)
Archaea	R6	4.97856	0.0061699
Archaea.Euryarchaeota	R6	4.97907	0.0061699
Archaea.Euryarchaeota.Methanobacteria	R6	3.53955	0.0176221
Archaea.Euryarchaeota.Methanobacteria.Methanobacteriales	R6	3.53955	0.0176221
Archaea.Euryarchaeota.Methanobacteria.Methanobacteriales.Methanobacteriaceae	R6	3.53955	0.0176221
Archaea.Euryarchaeota.Methanobacteria.Methanobacteriales.Methanobacteriaceae.Methanobacterium	R6	3.31117	0.0426802
Archaea.Euryarchaeota.Methanobacteria.Methanobacteriales.Methanobacteriaceae.Methanobacterium.denovo64	R6	3.31322	0.0426802
Archaea.Euryarchaeota.Methanobacteria.Methanobacteriales.Methanobacteriaceae.Methanobrevibacter.denovo75	R6	3.13472	0.0446097
Archaea.Euryarchaeota.Methanomicrobia	R6	4.96322	0.0061699
Archaea.Euryarchaeota.Methanomicrobia.Methanosarcinales	R6	4.96615	0.0061699
Archaea.Euryarchaeota.Methanomicrobia.Methanosarcinales.Methanosarcinaceae	R6	4.96363	0.0061699
Archaea.Euryarchaeota.Methanomicrobia.Methanosarcinales.Methanosarcinaceae.Methanosarcina	R6	4.96363	0.0061699
Archaea.Euryarchaeota.Methanomicrobia.Methanosarcinales.Methanosarcinaceae.Methanosarcina.denovo1	R6	4.95095	0.0061699
Archaea.Euryarchaeota.Methanomicrobia.Methanosarcinales.Methanosarcinaceae.Methanosarcina.denovo1431	R6	3.20729	0.00571231
Archaea.Euryarchaeota.Methanomicrobia.Methanosarcinales.Methanosarcinaceae.Methanosarcina.denovo1642	R6	2.73553	0.0366275
Archaea.Euryarchaeota.Methanomicrobia.Methanosarcinales.Methanosarcinaceae.Methanosarcina.denovo2189	R6	2.64178	0.011164
Archaea.Euryarchaeota.Methanomicrobia.Methanosarcinales.Methanosarcinaceae.Methanosarcina.denovo2270	R6	2.8198	0.011164
Archaea.Euryarchaeota.Methanomicrobia.Methanosarcinales.Methanosarcinaceae.Methanosarcina.denovo2323	R6	2.81819	0.00282232
Archaea.Euryarchaeota.Methanomicrobia.Methanosarcinales.Methanosarcinaceae.Methanosarcina.denovo721	R6	2.77049	0.00282232
Bacteria.Acidobacteria	R6	3.99043	0.00571231
Bacteria.Acidobacteria.Acidobacteria	R6	3.99073	0.00571231
Bacteria.Acidobacteria.Acidobacteria.BPC102	R6	3.98467	0.00571231
Bacteria.Acidobacteria.Acidobacteria.BPC102.f	R6	3.98473	0.00571231
Bacteria.Acidobacteria.Acidobacteria.BPC102.f.g	R6	3.98513	0.00571231
Bacteria.Acidobacteria.Acidobacteria.BPC102.f.g.denovo14	R6	3.98064	0.00571231
Bacteria.Actinobacteria.Actinobacteria.Propionibacteriales	R6	2.9001	0.0441256
Bacteria.Actinobacteria.Coriobacteriia.Coriobacteriales.Coriobacteriaceae.g	R6	2.74019	0.011164
Bacteria.Actinobacteria.Coriobacteriia.Coriobacteriales.Coriobacteriaceae.g.denovo613	R6	2.69748	0.0366275
Bacteria.Armatimonadetes	R6	3.20266	0.0446097
Bacteria.Armatimonadetes.c.o.f.g.denovo138	R6	2.72216	0.0249325
Bacteria.Bacteroidetes.Bacteroidia.Bacteroidales.FTLpost3	R6	3.42401	0.0040752
Bacteria.Bacteroidetes.Bacteroidia.Bacteroidales.FTLpost3.g	R6	3.42209	0.0040752
Bacteria.Bacteroidetes.Bacteroidia.Bacteroidales.FTLpost3.g.denovo73	R6	3.42194	0.0040752
Bacteria.Bacteroidetes.Bacteroidia.Bacteroidales.M2PB4_65_termite_group	R6	2.59539	0.0351749
Bacteria.Bacteroidetes.Bacteroidia.Bacteroidales.M2PB4_65_termite_group.g	R6	2.58863	0.0351749
Bacteria.Bacteroidetes.Bacteroidia.Bacteroidales.Marinilabiaceae.Alkaliflexus.denovo108	R6	3.4631	0.0105871
Bacteria.Bacteroidetes.Bacteroidia.Bacteroidales.Marinilabiaceae.Alkaliflexus.denovo1790	R6	2.72987	0.011164
Bacteria.Bacteroidetes.Bacteroidia.Bacteroidales.ML635J_40_aquatic_group	R6	3.90404	0.011164
Bacteria.Bacteroidetes.Bacteroidia.Bacteroidales.ML635J_40_aquatic_group.g	R6	3.90404	0.011164
Bacteria.Bacteroidetes.Bacteroidia.Bacteroidales.ML635J_40_aquatic_group.g.denovo1638	R6	2.78952	0.011164
Bacteria.Bacteroidetes.Bacteroidia.Bacteroidales.ML635J_40_aquatic_group.g.denovo19	R6	3.87167	0.0366275
Bacteria.Bacteroidetes.Bacteroidia.Bacteroidales.NA.NA.denovo1514	R6	2.84177	0.0366275
Bacteria.Bacteroidetes.Bacteroidia.Bacteroidales.Porphyromonadaceae.Paludibacter.denovo967	R6	2.71846	0.0351749
Bacteria.Bacteroidetes.Bacteroidia.Bacteroidales.Porphyromonadaceae.Paludibacter.denovo968	R6	2.65564	0.0366275
Bacteria.Bacteroidetes.Bacteroidia.Bacteroidales.Porphyromonadaceae.Proteiniphilum.denovo1587	R6	3.03631	0.0365712
Bacteria.Bacteroidetes.Bacteroidia.Bacteroidales.Porphyromonadaceae.Proteiniphilum.denovo2447	R6	2.66423	0.049746
Bacteria.Bacteroidetes.Bacteroidia.Bacteroidales.Porphyromonadaceae.Proteiniphilum.denovo85	R6	3.30491	0.0040752
Bacteria.Bacteroidetes.Bacteroidia.Bacteroidales.Rikenellaceae	R6	3.99318	0.0284597
Bacteria.Bacteroidetes.Bacteroidia.Bacteroidales.Rikenellaceae.RC9_gut_group.denovo717	R6	2.59815	0.0366275
Bacteria.Bacteroidetes.Bacteroidia.Bacteroidales.Rikenellaceae.vadinBC27_wastewater_sludge_group	R6	3.98901	0.0284597
Bacteria.Bacteroidetes.vadinHA17	R6	3.48844	0.0398233
Bacteria.Bacteroidetes.vadinHA17.o	R6	3.48413	0.0398233
Bacteria.Bacteroidetes.vadinHA17.o.f	R6	3.48998	0.0398233
Bacteria.Bacteroidetes.vadinHA17.o.f.g	R6	3.49623	0.0398233
Bacteria.Bacteroidetes.vadinHA17.o.f.g.denovo246	R6	2.75873	0.0365712
Bacteria.Bacteroidetes.VC2_1_Bac22.o.f.g.denovo1282	R6	2.64675	0.0366275
Bacteria.Candidate_division_OP9	R6	3.68796	0.0061699
Bacteria.Candidate_division_OP9.c	R6	3.68796	0.0061699
Bacteria.Candidate_division_OP9.c.o	R6	3.68796	0.0061699
Bacteria.Candidate_division_OP9.c.o.f	R6	3.68796	0.0061699
Bacteria.Candidate_division_OP9.c.o.f.g	R6	3.68796	0.0061699
Bacteria.Candidate_division_OP9.c.o.f.g.denovo103	R6	3.3259	0.0061699
Bacteria.Candidate_division_OP9.c.o.f.g.denovo106	R6	3.27805	0.00571231
Bacteria.Candidate_division_SR1	R6	3.59018	0.0040752
Bacteria.Candidate_division_SR1.c	R6	3.58874	0.0040752
Bacteria.Candidate_division_SR1.c.o	R6	3.58956	0.0040752
Bacteria.Candidate_division_SR1.c.o.f	R6	3.58952	0.0040752
Bacteria.Candidate_division_SR1.c.o.f.g	R6	3.58957	0.0040752
Bacteria.Candidate_division_SR1.c.o.f.g.denovo44	R6	3.57775	0.0040752
Bacteria.Candidate_division_TM7.c.o.f.g.denovo1199	R6	2.90823	0.0366275
Bacteria.Candidate_division_TM7.c.o.f.g.denovo279	R6	2.56756	0.0366275
Bacteria.Candidate_division_TM7.c.o.f.g.denovo425	R6	2.62155	0.0366275
Bacteria.Candidate_division_TM7.c.o.f.g.denovo618	R6	2.63745	0.0366275
Bacteria.Candidate_division_TM7.c.o.f.g.denovo677	R6	2.62453	0.011164
Bacteria.Chloroflexi	R6	4.03699	0.0284597
Bacteria.Chloroflexi.Caldilineae	R6	3.95611	0.0284597
Bacteria.Chloroflexi.Caldilineae.Caldilineales	R6	3.95611	0.0284597
Bacteria.Chloroflexi.Caldilineae.Caldilineales.Caldilineaceae	R6	3.95611	0.0284597
Bacteria.Chloroflexi.Caldilineae.Caldilineales.Caldilineaceae.Caldilinea	R6	3.06448	0.0270301
Bacteria.Chloroflexi.Caldilineae.Caldilineales.Caldilineaceae.Caldilinea.denovo114	R6	3.0687	0.0270301
Bacteria.Chloroflexi.Caldilineae.Caldilineales.Caldilineaceae.g	R6	3.89869	0.0284597
Bacteria.Chloroflexi.Caldilineae.Caldilineales.Caldilineaceae.g.denovo190	R6	2.90691	0.00989157
Bacteria.Chloroflexi.Caldilineae.Caldilineales.Caldilineaceae.g.denovo68	R6	3.24328	0.0151272
Bacteria.Chloroflexi.Thermomicrobia	R6	2.56836	0.0127991
Bacteria.Chloroflexi.Thermomicrobia.JG30_KF_CM45	R6	2.56945	0.0127991
Bacteria.Chloroflexi.Thermomicrobia.JG30_KF_CM45.f	R6	2.56993	0.0127991
Bacteria.Chloroflexi.Thermomicrobia.JG30_KF_CM45.f.g	R6	2.57067	0.0127991
Bacteria.Fibrobacteres.Fibrobacteria.Fibrobacterales.TSCOR003_O20	R6	3.05286	0.0127991
Bacteria.Fibrobacteres.Fibrobacteria.Fibrobacterales.TSCOR003_O20.g	R6	3.05454	0.0127991
Bacteria.Fibrobacteres.Fibrobacteria.Fibrobacterales.TSCOR003_O20.g.denovo258	R6	2.61201	0.0366275
Bacteria.Firmicutes.Clostridia.Clostridiales.Caldicoprobacteraceae.Caldicoprobacter.denovo1046	R6	2.99696	0.011164
Bacteria.Firmicutes.Clostridia.Clostridiales.Christensenellaceae	R6	4.10322	0.0061699
Bacteria.Firmicutes.Clostridia.Clostridiales.Christensenellaceae.g	R6	4.10322	0.0061699
Bacteria.Firmicutes.Clostridia.Clostridiales.Christensenellaceae.g.denovo240	R6	2.65812	0.0366275
Bacteria.Firmicutes.Clostridia.Clostridiales.Christensenellaceae.g.denovo45	R6	3.71335	0.0270301
Bacteria.Firmicutes.Clostridia.Clostridiales.Christensenellaceae.g.denovo52	R6	3.57462	0.0173655
Bacteria.Firmicutes.Clostridia.Clostridiales.Family_XI_Incertae_Sedis.g.denovo268	R6	2.67353	0.0365712
Bacteria.Firmicutes.Clostridia.Clostridiales.Family_XI_Incertae_Sedis.Sedimentibacter.denovo2410	R6	3.09308	0.011164
Bacteria.Firmicutes.Clostridia.Clostridiales.Family_XI_Incertae_Sedis.Sedimentibacter.denovo932	R6	2.62148	0.00571231
Bacteria.Firmicutes.Clostridia.Clostridiales.Family_XI_Incertae_Sedis.Tissierella.denovo1654	R6	2.73865	0.0366275
Bacteria.Firmicutes.Clostridia.Clostridiales.Family_XI_Incertae_Sedis.Tissierella.denovo40	R6	3.38658	0.0446097
Bacteria.Firmicutes.Clostridia.Clostridiales.Family_XIII_Incertae_Sedis.Anaerovorax_.denovo250	R6	2.79972	0.0151272
Bacteria.Firmicutes.Clostridia.Clostridiales.Family_XIII_Incertae_Sedis.Mogibacterium	R6	2.94975	0.00571231
Bacteria.Firmicutes.Clostridia.Clostridiales.Family_XIII_Incertae_Sedis.Mogibacterium.denovo880	R6	2.8504	0.00282232
Bacteria.Firmicutes.Clostridia.Clostridiales.Lachnospiraceae	R6	4.07363	0.0284597
Bacteria.Firmicutes.Clostridia.Clostridiales.Lachnospiraceae.Anaerosporobacter	R6	2.898	0.0366275
Bacteria.Firmicutes.Clostridia.Clostridiales.Lachnospiraceae.Anaerosporobacter.denovo784	R6	2.8993	0.0366275
Bacteria.Firmicutes.Clostridia.Clostridiales.Lachnospiraceae.Butyrivibrio	R6	3.43983	0.0284597
Bacteria.Firmicutes.Clostridia.Clostridiales.Lachnospiraceae.Butyrivibrio.denovo147	R6	3.10655	0.0446097
Bacteria.Firmicutes.Clostridia.Clostridiales.Lachnospiraceae.Butyrivibrio.denovo198	R6	2.64063	0.0151272
Bacteria.Firmicutes.Clostridia.Clostridiales.Lachnospiraceae.Butyrivibrio.denovo306	R6	2.8892	0.049746
Bacteria.Firmicutes.Clostridia.Clostridiales.Lachnospiraceae.g	R6	3.91202	0.0446097
Bacteria.Firmicutes.Clostridia.Clostridiales.Lachnospiraceae.g.denovo1347	R6	2.66552	0.0366275
Bacteria.Firmicutes.Clostridia.Clostridiales.Lachnospiraceae.g.denovo1544	R6	2.85965	0.00571231
Bacteria.Firmicutes.Clostridia.Clostridiales.Lachnospiraceae.g.denovo28	R6	3.52885	0.0426802
Bacteria.Firmicutes.Clostridia.Clostridiales.Lachnospiraceae.g.denovo32	R6	3.64286	0.0284597
Bacteria.Firmicutes.Clostridia.Clostridiales.Lachnospiraceae.g.denovo406	R6	2.83624	0.0366275
Bacteria.Firmicutes.Clostridia.Clostridiales.Lachnospiraceae.g.denovo795	R6	2.78908	0.011164
Bacteria.Firmicutes.Clostridia.Clostridiales.Lachnospiraceae.NA	R6	3.03932	0.0446097
Bacteria.Firmicutes.Clostridia.Clostridiales.Lachnospiraceae.NA.denovo149	R6	3.06364	0.0284597
Bacteria.Firmicutes.Clostridia.Clostridiales.Peptococcaceae.Desulfitibacter	R6	2.96703	0.0060537
Bacteria.Firmicutes.Clostridia.Clostridiales.Peptococcaceae.Desulfitibacter.denovo335	R6	2.52889	0.0366275
Bacteria.Firmicutes.Clostridia.Clostridiales.Peptococcaceae.g.denovo881	R6	2.82767	0.0365712
Bacteria.Firmicutes.Clostridia.Clostridiales.Peptococcaceae.NA.denovo872	R6	2.66642	0.0366275
Bacteria.Firmicutes.Clostridia.Clostridiales.Peptococcaceae.Pelotomaculum	R6	2.83432	0.0040752
Bacteria.Firmicutes.Clostridia.Clostridiales.Peptococcaceae.Pelotomaculum.denovo277	R6	2.60484	0.011164
Bacteria.Firmicutes.Clostridia.Clostridiales.Peptococcaceae.Pelotomaculum.denovo450	R6	2.58112	0.0365712
Bacteria.Firmicutes.Clostridia.Clostridiales.Peptococcaceae.Thermincola	R6	2.83537	0.011164
Bacteria.Firmicutes.Clostridia.Clostridiales.Peptococcaceae.Thermincola.denovo1462	R6	2.8354	0.011164
Bacteria.Firmicutes.Clostridia.Clostridiales.Ruminococcaceae.Fastidiosipila.denovo1146	R6	2.69338	0.0366275
Bacteria.Firmicutes.Clostridia.Clostridiales.Ruminococcaceae.Fastidiosipila.denovo342	R6	2.72783	0.011164
Bacteria.Firmicutes.Clostridia.Clostridiales.Ruminococcaceae.g.denovo1565	R6	2.74505	0.00734473
Bacteria.Firmicutes.Clostridia.Clostridiales.Ruminococcaceae.g.denovo241	R6	2.70615	0.00734473
Bacteria.Firmicutes.Clostridia.Clostridiales.Ruminococcaceae.g.denovo419	R6	2.60633	0.0366275
Bacteria.Firmicutes.Clostridia.Clostridiales.Ruminococcaceae.g.denovo530	R6	2.56928	0.0366275
Bacteria.Firmicutes.Clostridia.Clostridiales.Ruminococcaceae.g.denovo565	R6	2.60884	0.0366275
Bacteria.Firmicutes.Clostridia.Clostridiales.Ruminococcaceae.g.denovo596	R6	2.61874	0.0366275
Bacteria.Firmicutes.Clostridia.Clostridiales.Ruminococcaceae.g.denovo606	R6	2.67231	0.0366275
Bacteria.Firmicutes.Clostridia.Clostridiales.Ruminococcaceae.Incertae_Sedis	R6	3.90687	0.0284597
Bacteria.Firmicutes.Clostridia.Clostridiales.Ruminococcaceae.Incertae_Sedis.denovo1943	R6	2.69395	0.0040752
Bacteria.Firmicutes.Clostridia.Clostridiales.Ruminococcaceae.Incertae_Sedis.denovo512	R6	2.68181	0.0366275
Bacteria.Firmicutes.Clostridia.Clostridiales.Ruminococcaceae.Incertae_Sedis.denovo529	R6	2.56093	0.0366275
Bacteria.Firmicutes.Clostridia.Clostridiales.Ruminococcaceae.Incertae_Sedis.denovo71	R6	3.48997	0.0176221
Bacteria.Firmicutes.Clostridia.Clostridiales.Syntrophomonadaceae.Dethiobacter.denovo412	R6	2.70163	0.0365712
Bacteria.Firmicutes.Clostridia.Clostridiales.Syntrophomonadaceae.g.denovo23	R6	3.77751	0.016605
Bacteria.Firmicutes.Clostridia.Clostridiales.Syntrophomonadaceae.g.denovo350	R6	2.60996	0.00889173
Bacteria.Firmicutes.Clostridia.Clostridiales.Syntrophomonadaceae.Syntrophomonas.denovo1418	R6	3.05958	0.011164
Bacteria.Firmicutes.Clostridia.Clostridiales.Syntrophomonadaceae.Syntrophomonas.denovo461	R6	2.68556	0.011164
Bacteria.Firmicutes.Clostridia.D8A_2.f.g.denovo539	R6	2.6631	0.011164
Bacteria.Firmicutes.Clostridia.Thermoanaerobacterales.Family_III_Incertae_Sedis.Tepidanaerobacter.denovo128	R6	3.01001	0.00506203
Bacteria.Firmicutes.Clostridia.Thermoanaerobacterales.Family_III_Incertae_Sedis.Tepidanaerobacter.denovo773	R6	2.64485	0.0220436
Bacteria.Lentisphaerae.Lentisphaeria.055B07_P_DI_P58	R6	2.58203	0.0351749
Bacteria.Lentisphaerae.Lentisphaeria.055B07_P_DI_P58.f	R6	2.5851	0.0351749
Bacteria.Lentisphaerae.Lentisphaeria.055B07_P_DI_P58.f.g	R6	2.5882	0.0351749
Bacteria.Lentisphaerae.Lentisphaeria.RFP12_gut_group.f.g.denovo232	R6	2.66713	0.0426802
Bacteria.NA.NA.NA.NA.NA.denovo2472	R6	2.70522	0.0366275
Bacteria.Planctomycetes.Planctomycetacia.Planctomycetales.Planctomycetaceae.g	R6	2.71452	0.0127991
Bacteria.Planctomycetes.Planctomycetacia.Planctomycetales.Planctomycetaceae.g.denovo319	R6	2.82548	0.00282232
Bacteria.Planctomycetes.Planctomycetacia.Planctomycetales.Planctomycetaceae.p_1088_a5_gut_group	R6	2.72731	0.0220436
Bacteria.Planctomycetes.Planctomycetacia.Planctomycetales.Planctomycetaceae.p_1088_a5_gut_group.denovo394	R6	2.73781	0.0220436
Bacteria.Proteobacteria.Betaproteobacteria.Burkholderiales.Alcaligenaceae	R6	3.37818	0.0446097
Bacteria.Proteobacteria.Deltaproteobacteria.Desulfovibrionales.Desulfomicrobiaceae.Desulfomicrobium.denovo140	R6	2.79742	0.0351749
Bacteria.RF3.c.o.f.g.denovo391	R6	2.71507	0.0220436
Bacteria.Synergistetes.Synergistia.Synergistales.Synergistaceae.g.denovo1174	R6	2.58033	0.0366275
Bacteria.Synergistetes.Synergistia.Synergistales.Synergistaceae.g.denovo1205	R6	2.83684	0.00734473
Bacteria.Synergistetes.Synergistia.Synergistales.Synergistaceae.g.denovo166	R6	3.28488	0.00989157
Bacteria.Synergistetes.Synergistia.Synergistales.Synergistaceae.g.denovo724	R6	2.68635	0.0366275
Unassigned.NA.NA.NA.NA.NA.denovo1055	R6	2.57719	0.0366275
Unassigned.NA.NA.NA.NA.NA.denovo1463	R6	2.63995	0.0366275
Unassigned.NA.NA.NA.NA.NA.denovo2242	R6	2.7185	0.0366275
Unassigned.NA.NA.NA.NA.NA.denovo227	R6	2.75358	0.0366275
Bacteria	R1	4.96654	0.0061699
Bacteria.Actinobacteria.Acidimicrobiia.Acidimicrobiales.Acidimicrobiaceae	R1	2.80937	0.0344638
Bacteria.Actinobacteria.Acidimicrobiia.Acidimicrobiales.Acidimicrobiaceae.Ilumatobacter	R1	2.8093	0.0344638
Bacteria.Actinobacteria.Acidimicrobiia.Acidimicrobiales.Acidimicrobiaceae.Ilumatobacter.denovo418	R1	2.80929	0.0344638
Bacteria.Actinobacteria.Actinobacteria.Micrococcales	R1	3.14473	0.0105871
Bacteria.Actinobacteria.Actinobacteria.Micrococcales.Microbacteriaceae	R1	2.92479	0.0284597
Bacteria.Actinobacteria.Actinobacteria.Micrococcales.Microbacteriaceae.NA	R1	2.79466	0.00506203
Bacteria.Actinobacteria.Actinobacteria.Micrococcales.Microbacteriaceae.NA.denovo185	R1	2.79483	0.00506203
Bacteria.Bacteroidetes.Bacteroidia.Bacteroidales.Porphyromonadaceae.NA	R1	3.38926	0.0441256
Bacteria.Bacteroidetes.Bacteroidia.Bacteroidales.Porphyromonadaceae.NA.denovo549	R1	3.32552	0.0441256
Bacteria.Bacteroidetes.Bacteroidia.Bacteroidales.Porphyromonadaceae.Petrimonas.denovo641	R1	2.66101	0.0215717
Bacteria.Bacteroidetes.Bacteroidia.Bacteroidales.Porphyromonadaceae.Proteiniphilum.denovo1373	R1	2.95962	0.0128206
Bacteria.Bacteroidetes.Bacteroidia.Bacteroidales.Porphyromonadaceae.Proteiniphilum.denovo2	R1	4.47571	0.0446097
Bacteria.Bacteroidetes.Cytophagia	R1	2.72718	0.0128206
Bacteria.Bacteroidetes.Cytophagia.Cytophagales	R1	2.72718	0.0128206
Bacteria.Bacteroidetes.Cytophagia.Cytophagales.Cyclobacteriaceae	R1	2.66156	0.0128206
Bacteria.Bacteroidetes.Flavobacteria.Flavobacteriales.Flavobacteriaceae.Arenibacter	R1	2.796	0.0040752
Bacteria.Bacteroidetes.Flavobacteria.Flavobacteriales.Flavobacteriaceae.Arenibacter.denovo460	R1	2.796	0.0040752
Bacteria.Bacteroidetes.Flavobacteria.Flavobacteriales.Flavobacteriaceae.Maribacter	R1	2.86856	0.0128206
Bacteria.Bacteroidetes.Flavobacteria.Flavobacteriales.Flavobacteriaceae.Maribacter.denovo1069	R1	2.86854	0.0128206
Bacteria.Candidate_division_OD1.c.o.f.g.denovo127	R1	2.84281	0.0316334
Bacteria.Candidate_division_TM7.c.o.f.g.denovo124	R1	2.81019	0.0351749
Bacteria.Cyanobacteria	R1	2.68393	0.0128206
Bacteria.Cyanobacteria.SHA_109	R1	2.7041	0.0344638
Bacteria.Cyanobacteria.SHA_109.o	R1	2.70411	0.0344638
Bacteria.Cyanobacteria.SHA_109.o.f	R1	2.7041	0.0344638
Bacteria.Cyanobacteria.SHA_109.o.f.g	R1	2.70411	0.0344638
Bacteria.Firmicutes.Bacilli.Bacillales.Planococcaceae	R1	2.81529	0.049746
Bacteria.Firmicutes.Bacilli.Bacillales.Planococcaceae.Planococcus	R1	2.82782	0.0128206
Bacteria.Firmicutes.Bacilli.Bacillales.Planococcaceae.Planococcus.denovo307	R1	2.82782	0.0128206
Bacteria.Firmicutes.Bacilli.Lactobacillales.Carnobacteriaceae.Trichococcus.denovo670	R1	2.76983	0.0061699
Bacteria.Firmicutes.Clostridia.Candidatus_Desulforudis	R1	3.23096	0.0344638
Bacteria.Firmicutes.Clostridia.Candidatus_Desulforudis.f	R1	3.23096	0.0344638
Bacteria.Firmicutes.Clostridia.Candidatus_Desulforudis.f.g	R1	3.23096	0.0344638
Bacteria.Firmicutes.Clostridia.Clostridiales.Clostridiaceae.Alkaliphilus	R1	3.67514	0.0215717
Bacteria.Firmicutes.Clostridia.Clostridiales.Clostridiaceae.Alkaliphilus.denovo1110	R1	2.82113	0.0128206
Bacteria.Firmicutes.Clostridia.Clostridiales.Clostridiaceae.Alkaliphilus.denovo116	R1	3.22903	0.0215717
Bacteria.Firmicutes.Clostridia.Clostridiales.Clostridiaceae.Alkaliphilus.denovo493	R1	2.79883	0.0344638
Bacteria.Firmicutes.Clostridia.Clostridiales.Clostridiaceae.g	R1	2.76636	0.0344638
Bacteria.Firmicutes.Clostridia.Clostridiales.Clostridiaceae.NA	R1	3.62774	0.0426802
Bacteria.Firmicutes.Clostridia.Clostridiales.Clostridiaceae.NA.denovo27	R1	3.60857	0.0426802
Bacteria.Firmicutes.Clostridia.Clostridiales.Family_XI_Incertae_Sedis.Tepidimicrobium	R1	2.94588	0.0344638
Bacteria.Firmicutes.Clostridia.Clostridiales.Family_XI_Incertae_Sedis.Tepidimicrobium.denovo176	R1	2.82515	0.0344638
Bacteria.Firmicutes.Clostridia.Clostridiales.Family_XI_Incertae_Sedis.Tissierella.denovo110	R1	2.92975	0.0128206
Bacteria.Firmicutes.Clostridia.Clostridiales.Family_XI_Incertae_Sedis.Tissierella.denovo37	R1	3.76583	0.0446097
Bacteria.Firmicutes.Clostridia.Clostridiales.Family_XII_Incertae_Sedis	R1	3.12663	0.0446097
Bacteria.Firmicutes.Clostridia.Clostridiales.Family_XII_Incertae_Sedis.Guggenheimella	R1	3.12663	0.0446097
Bacteria.Firmicutes.Clostridia.Clostridiales.Family_XII_Incertae_Sedis.Guggenheimella.denovo197	R1	2.78542	0.0344638
Bacteria.Firmicutes.Clostridia.Clostridiales.Gracilibacteraceae	R1	3.37867	0.016605
Bacteria.Firmicutes.Clostridia.Clostridiales.Gracilibacteraceae.Lutispora	R1	3.39262	0.00989157
Bacteria.Firmicutes.Clostridia.Clostridiales.Gracilibacteraceae.Lutispora.denovo339	R1	2.81559	0.0344638
Bacteria.Firmicutes.Clostridia.Clostridiales.Gracilibacteraceae.Lutispora.denovo80	R1	3.29506	0.0316334
Bacteria.Firmicutes.Clostridia.Clostridiales.Lachnospiraceae.g.denovo264	R1	2.65982	0.0215717
Bacteria.Firmicutes.Clostridia.Clostridiales.OPB54.g.denovo298	R1	2.71037	0.00571231
Bacteria.Firmicutes.Clostridia.Clostridiales.OPB54.g.denovo312	R1	2.66542	0.0344638
Bacteria.Firmicutes.Clostridia.Clostridiales.OPB54.g.denovo558	R1	2.60785	0.0344638
Bacteria.Firmicutes.Clostridia.Clostridiales.OPB54.g.denovo829	R1	2.99504	0.0344638
Bacteria.Firmicutes.Clostridia.Clostridiales.OPB54.g.denovo931	R1	2.7988	0.0128206
Bacteria.Firmicutes.Clostridia.Clostridiales.Ruminococcaceae.Fastidiosipila.denovo395	R1	2.80771	0.0281001
Bacteria.Firmicutes.Clostridia.Clostridiales.Ruminococcaceae.g.denovo204	R1	2.73345	0.0128206
Bacteria.Firmicutes.Clostridia.Clostridiales.Ruminococcaceae.NA.denovo96	R1	2.9637	0.00571231
Bacteria.Firmicutes.Clostridia.Clostridiales.Syntrophomonadaceae.g.denovo29	R1	3.54117	0.0426802
Bacteria.Firmicutes.Clostridia.Thermoanaerobacterales.Family_III_Incertae_Sedis.Tepidanaerobacter.denovo540	R1	2.63632	0.0128206
Bacteria.Firmicutes.Clostridia.Thermoanaerobacterales.Family_III_Incertae_Sedis.Tepidanaerobacter.denovo72	R1	3.11832	0.0344638
Bacteria.Lentisphaerae.Lentisphaeria.WCHB1_25	R1	3.07256	0.0446097
Bacteria.Lentisphaerae.Lentisphaeria.WCHB1_25.f	R1	3.07256	0.0446097
Bacteria.Lentisphaerae.Lentisphaeria.WCHB1_25.f.g	R1	3.07256	0.0446097
Bacteria.Lentisphaerae.Lentisphaeria.WCHB1_25.f.g.denovo91	R1	3.07256	0.0446097
Bacteria.Planctomycetes.Planctomycetacia.Planctomycetales.Planctomycetaceae.Rhodopirellula.denovo216	R1	2.72572	0.0351749
Bacteria.Planctomycetes.Planctomycetacia.Planctomycetales.Planctomycetaceae.Rhodopirellula.denovo229	R1	2.67578	0.0128206
Bacteria.Proteobacteria.Alphaproteobacteria	R1	4.40187	0.0061699
Bacteria.Proteobacteria.Alphaproteobacteria.Rhizobiales	R1	3.97248	0.0061699
Bacteria.Proteobacteria.Alphaproteobacteria.Rhizobiales.Brucellaceae	R1	2.71818	0.0344638
Bacteria.Proteobacteria.Alphaproteobacteria.Rhizobiales.Brucellaceae.Pseudochrobactrum	R1	2.71818	0.0344638
Bacteria.Proteobacteria.Alphaproteobacteria.Rhizobiales.Brucellaceae.Pseudochrobactrum.denovo465	R1	2.71818	0.0344638
Bacteria.Proteobacteria.Alphaproteobacteria.Rhizobiales.Hyphomicrobiaceae	R1	3.24136	0.0060537
Bacteria.Proteobacteria.Alphaproteobacteria.Rhizobiales.Hyphomicrobiaceae.Devosia	R1	3.14152	0.00571231
Bacteria.Proteobacteria.Alphaproteobacteria.Rhizobiales.Hyphomicrobiaceae.Devosia.denovo84	R1	3.04042	0.0215717
Bacteria.Proteobacteria.Alphaproteobacteria.Rhizobiales.Hyphomicrobiaceae.Maritalea	R1	2.78498	0.0344638
Bacteria.Proteobacteria.Alphaproteobacteria.Rhizobiales.Hyphomicrobiaceae.Maritalea.denovo159	R1	2.78497	0.0344638
Bacteria.Proteobacteria.Alphaproteobacteria.Rhizobiales.NA	R1	2.71268	0.0128206
Bacteria.Proteobacteria.Alphaproteobacteria.Rhizobiales.NA.NA	R1	2.71268	0.0128206
Bacteria.Proteobacteria.Alphaproteobacteria.Rhizobiales.NA.NA.denovo923	R1	2.68989	0.0128206
Bacteria.Proteobacteria.Alphaproteobacteria.Rhizobiales.Phyllobacteriaceae	R1	3.76234	0.0061699
Bacteria.Proteobacteria.Alphaproteobacteria.Rhizobiales.Phyllobacteriaceae.Hoeflea	R1	2.96541	0.0040752
Bacteria.Proteobacteria.Alphaproteobacteria.Rhizobiales.Phyllobacteriaceae.Hoeflea.denovo184	R1	2.92968	0.0040752
Bacteria.Proteobacteria.Alphaproteobacteria.Rhizobiales.Phyllobacteriaceae.NA.denovo2150	R1	2.61787	0.0128206
Bacteria.Proteobacteria.Alphaproteobacteria.Rhizobiales.Phyllobacteriaceae.Nitratireductor	R1	3.68083	0.00571231
Bacteria.Proteobacteria.Alphaproteobacteria.Rhizobiales.Phyllobacteriaceae.Nitratireductor.denovo1288	R1	2.72271	0.0344638
Bacteria.Proteobacteria.Alphaproteobacteria.Rhizobiales.Phyllobacteriaceae.Nitratireductor.denovo61	R1	3.66999	0.00571231
Bacteria.Proteobacteria.Alphaproteobacteria.Rhizobiales.Rhizobiaceae	R1	3.15325	0.0128206
Bacteria.Proteobacteria.Alphaproteobacteria.Rhizobiales.Rhizobiaceae.Rhizobium	R1	3.12808	0.0128206
Bacteria.Proteobacteria.Alphaproteobacteria.Rhizobiales.Rhizobiaceae.Rhizobium.denovo93	R1	3.12808	0.0128206
Bacteria.Proteobacteria.Alphaproteobacteria.Rhodobacterales	R1	4.18713	0.0061699
Bacteria.Proteobacteria.Alphaproteobacteria.Rhodobacterales.Rhodobacteraceae	R1	4.18713	0.0061699
Bacteria.Proteobacteria.Alphaproteobacteria.Rhodobacterales.Rhodobacteraceae.g	R1	3.50359	0.00989157
Bacteria.Proteobacteria.Alphaproteobacteria.Rhodobacterales.Rhodobacteraceae.g.denovo146	R1	3.20258	0.0040752
Bacteria.Proteobacteria.Alphaproteobacteria.Rhodobacterales.Rhodobacteraceae.g.denovo76	R1	3.08945	0.00889173
Bacteria.Proteobacteria.Alphaproteobacteria.Rhodobacterales.Rhodobacteraceae.Loktanella	R1	3.02031	0.00889173
Bacteria.Proteobacteria.Alphaproteobacteria.Rhodobacterales.Rhodobacteraceae.Loktanella.denovo243	R1	2.9567	0.0151272
Bacteria.Proteobacteria.Alphaproteobacteria.Rhodobacterales.Rhodobacteraceae.NA	R1	3.93672	0.0060537
Bacteria.Proteobacteria.Alphaproteobacteria.Rhodobacterales.Rhodobacteraceae.NA.denovo1403	R1	2.79898	0.0040752
Bacteria.Proteobacteria.Alphaproteobacteria.Rhodobacterales.Rhodobacteraceae.NA.denovo174	R1	3.07388	0.00571231
Bacteria.Proteobacteria.Alphaproteobacteria.Rhodobacterales.Rhodobacteraceae.NA.denovo217	R1	3.11389	0.00506203
Bacteria.Proteobacteria.Alphaproteobacteria.Rhodobacterales.Rhodobacteraceae.NA.denovo289	R1	3.02548	0.00506203
Bacteria.Proteobacteria.Alphaproteobacteria.Rhodobacterales.Rhodobacteraceae.NA.denovo314	R1	2.83812	0.0215717
Bacteria.Proteobacteria.Alphaproteobacteria.Rhodobacterales.Rhodobacteraceae.NA.denovo47	R1	3.49235	0.00506203
Bacteria.Proteobacteria.Alphaproteobacteria.Rhodobacterales.Rhodobacteraceae.NA.denovo901	R1	2.84089	0.0215717
Bacteria.Proteobacteria.Alphaproteobacteria.Rhodobacterales.Rhodobacteraceae.NA.denovo977	R1	2.98996	0.0128206
Bacteria.Proteobacteria.Alphaproteobacteria.Rhodobacterales.Rhodobacteraceae.Paracoccus	R1	2.93931	0.0426802
Bacteria.Proteobacteria.Alphaproteobacteria.Rhodobacterales.Rhodobacteraceae.Paracoccus.denovo475	R1	2.79272	0.0215717
Bacteria.Proteobacteria.Alphaproteobacteria.Rhodobacterales.Rhodobacteraceae.Pseudorhodobacter	R1	2.70353	0.00506203
Bacteria.Proteobacteria.Alphaproteobacteria.Rhodobacterales.Rhodobacteraceae.Pseudorhodobacter.denovo403	R1	2.70357	0.00506203
Bacteria.Proteobacteria.Alphaproteobacteria.Rhodobacterales.Rhodobacteraceae.Roseovarius.denovo463	R1	2.97871	0.0215717
Bacteria.Proteobacteria.Alphaproteobacteria.Rhodobacterales.Rhodobacteraceae.Sulfitobacter	R1	2.56966	0.0441256
Bacteria.Proteobacteria.Alphaproteobacteria.Rhodobacterales.Rhodobacteraceae.Sulfitobacter.denovo281	R1	2.60392	0.0281001
Bacteria.Proteobacteria.Betaproteobacteria.Burkholderiales.Comamonadaceae	R1	3.08719	0.0105871
Bacteria.Proteobacteria.Betaproteobacteria.Burkholderiales.Comamonadaceae.Hydrogenophaga	R1	3.09704	0.00889173
Bacteria.Proteobacteria.Betaproteobacteria.Burkholderiales.Comamonadaceae.Hydrogenophaga.denovo158	R1	3.09974	0.00889173
Bacteria.Proteobacteria.Betaproteobacteria.Burkholderiales.Comamonadaceae.Limnohabitans	R1	3.02068	0.0128206
Bacteria.Proteobacteria.Betaproteobacteria.Burkholderiales.Comamonadaceae.Limnohabitans.denovo2167	R1	3.02069	0.0128206
Bacteria.Proteobacteria.Gammaproteobacteria.Chromatiales	R1	2.91011	0.0215717
Bacteria.Proteobacteria.Gammaproteobacteria.Chromatiales.Granulosicoccaceae	R1	2.91525	0.0215717
Bacteria.Proteobacteria.Gammaproteobacteria.Chromatiales.Granulosicoccaceae.Granulosicoccus	R1	2.91534	0.0215717
Bacteria.Proteobacteria.Gammaproteobacteria.Chromatiales.Granulosicoccaceae.Granulosicoccus.denovo244	R1	2.76202	0.0215717
Bacteria.Proteobacteria.Gammaproteobacteria.Chromatiales.Granulosicoccaceae.Granulosicoccus.denovo664	R1	2.68344	0.0128206
Bacteria.Spirochaetes.Spirochaetes.Spirochaetales.Spirochaetaceae.Spirochaeta.denovo541	R1	2.63552	0.0215717
Bacteria.Spirochaetes.Spirochaetes.Spirochaetales.Spirochaetaceae.Spirochaeta.denovo560	R1	2.89743	0.0040752
Bacteria.Synergistetes.Synergistia.Synergistales.Synergistaceae.Aminobacterium.denovo791	R1	2.59812	0.0128206
Bacteria.Synergistetes.Synergistia.Synergistales.Synergistaceae.g.denovo814	R1	2.66581	0.0344638
Unassigned.NA.NA.NA.NA.NA.denovo172	R1	2.88025	0.0344638
Unassigned.NA.NA.NA.NA.NA.denovo2050	R1	2.83031	0.0344638
Archaea.Euryarchaeota.Methanobacteria.Methanobacteriales.Methanobacteriaceae.Methanobrevibacter			-
Archaea.Euryarchaeota.Methanobacteria.Methanobacteriales.Methanobacteriaceae.Methanobrevibacter.denovo1381			-
Archaea.Euryarchaeota.Methanobacteria.Methanobacteriales.Methanobacteriaceae.Methanobrevibacter.denovo313			-
Archaea.Euryarchaeota.Methanobacteria.Methanobacteriales.Methanobacteriaceae.Methanosphaera			-
Archaea.Euryarchaeota.Methanobacteria.Methanobacteriales.Methanobacteriaceae.Methanosphaera.denovo454			-
Archaea.Euryarchaeota.Methanomicrobia.Methanomicrobiales			-
Archaea.Euryarchaeota.Methanomicrobia.Methanomicrobiales.Methanomicrobiaceae			-
Archaea.Euryarchaeota.Methanomicrobia.Methanomicrobiales.Methanomicrobiaceae.Methanoculleus			-
Archaea.Euryarchaeota.Methanomicrobia.Methanomicrobiales.Methanomicrobiaceae.Methanoculleus.denovo1198			-
Archaea.Euryarchaeota.Methanomicrobia.Methanomicrobiales.Methanomicrobiaceae.Methanoculleus.denovo83			-
Archaea.Euryarchaeota.Methanomicrobia.Methanomicrobiales.Methanospirillaceae			-
Archaea.Euryarchaeota.Methanomicrobia.Methanomicrobiales.Methanospirillaceae.Methanospirillum			-
Archaea.Euryarchaeota.Methanomicrobia.Methanomicrobiales.Methanospirillaceae.Methanospirillum.denovo362			-
Archaea.Euryarchaeota.Methanomicrobia.Methanosarcinales.Methanosaetaceae			-
Archaea.Euryarchaeota.Methanomicrobia.Methanosarcinales.Methanosaetaceae.Methanosaeta			-
Archaea.Euryarchaeota.Methanomicrobia.Methanosarcinales.Methanosaetaceae.Methanosaeta.denovo94			-
Archaea.Euryarchaeota.Thermoplasmata			-
Archaea.Euryarchaeota.Thermoplasmata.Thermoplasmatales			-
Archaea.Euryarchaeota.Thermoplasmata.Thermoplasmatales.vadinCA11_gut_group			-
Archaea.Euryarchaeota.Thermoplasmata.Thermoplasmatales.vadinCA11_gut_group.g			-
Archaea.Euryarchaeota.Thermoplasmata.Thermoplasmatales.vadinCA11_gut_group.g.denovo437			-
Archaea.Euryarchaeota.Thermoplasmata.Thermoplasmatales.vadinCA11_gut_group.g.denovo556			-
Archaea.Euryarchaeota.Thermoplasmata.Thermoplasmatales.vadinCA11_gut_group.g.denovo929			-
Archaea.Thaumarchaeota			-
Archaea.Thaumarchaeota.Miscellaneous_Crenarchaeotic_Group			-
Archaea.Thaumarchaeota.Miscellaneous_Crenarchaeotic_Group.o			-
Archaea.Thaumarchaeota.Miscellaneous_Crenarchaeotic_Group.o.f			-
Archaea.Thaumarchaeota.Miscellaneous_Crenarchaeotic_Group.o.f.g			-
Archaea.Thaumarchaeota.Miscellaneous_Crenarchaeotic_Group.o.f.g.denovo366			-
Bacteria.Acidobacteria.Acidobacteria.BPC102.f.g.denovo567			-
Bacteria.Acidobacteria.Acidobacteria.Candidatus_Chloracidobacterium			-
Bacteria.Acidobacteria.Acidobacteria.Candidatus_Chloracidobacterium.f			-
Bacteria.Acidobacteria.Acidobacteria.Candidatus_Chloracidobacterium.f.g			-
Bacteria.Acidobacteria.Acidobacteria.Candidatus_Chloracidobacterium.f.g.denovo305			-
Bacteria.Acidobacteria.Acidobacteria.Candidatus_Chloracidobacterium.f.g.denovo998			-
Bacteria.Acidobacteria.Acidobacteria.DA023			-
Bacteria.Acidobacteria.Acidobacteria.DA023.f			-
Bacteria.Acidobacteria.Acidobacteria.DA023.f.g			-
Bacteria.Acidobacteria.Acidobacteria.DA023.f.g.denovo628			-
Bacteria.Actinobacteria			-
Bacteria.Actinobacteria.Acidimicrobiia			-
Bacteria.Actinobacteria.Acidimicrobiia.Acidimicrobiales			-
Bacteria.Actinobacteria.Acidimicrobiia.Acidimicrobiales.Candidatus_Microthrix			-
Bacteria.Actinobacteria.Acidimicrobiia.Acidimicrobiales.Candidatus_Microthrix.g			-
Bacteria.Actinobacteria.Acidimicrobiia.Acidimicrobiales.Candidatus_Microthrix.g.denovo211			-
Bacteria.Actinobacteria.Acidimicrobiia.Acidimicrobiales.TM214			-
Bacteria.Actinobacteria.Acidimicrobiia.Acidimicrobiales.TM214.g			-
Bacteria.Actinobacteria.Acidimicrobiia.Acidimicrobiales.TM214.g.denovo918			-
Bacteria.Actinobacteria.Acidimicrobiia.Acidimicrobiales.uncultured			-
Bacteria.Actinobacteria.Acidimicrobiia.Acidimicrobiales.uncultured.g			-
Bacteria.Actinobacteria.Acidimicrobiia.Acidimicrobiales.uncultured.g.denovo1019			-
Bacteria.Actinobacteria.Acidimicrobiia.Acidimicrobiales.uncultured.g.denovo291			-
Bacteria.Actinobacteria.Actinobacteria			-
Bacteria.Actinobacteria.Actinobacteria.Actinomycetales			-
Bacteria.Actinobacteria.Actinobacteria.Actinomycetales.Actinomycetaceae			-
Bacteria.Actinobacteria.Actinobacteria.Actinomycetales.Actinomycetaceae.NA			-
Bacteria.Actinobacteria.Actinobacteria.Actinomycetales.Actinomycetaceae.NA.denovo673			-
Bacteria.Actinobacteria.Actinobacteria.Corynebacteriales			-
Bacteria.Actinobacteria.Actinobacteria.Corynebacteriales.Corynebacteriaceae			-
Bacteria.Actinobacteria.Actinobacteria.Corynebacteriales.Corynebacteriaceae.Corynebacterium			-
Bacteria.Actinobacteria.Actinobacteria.Corynebacteriales.Corynebacteriaceae.Corynebacterium.denovo130			-
Bacteria.Actinobacteria.Actinobacteria.Corynebacteriales.Corynebacteriaceae.Corynebacterium.denovo136			-
Bacteria.Actinobacteria.Actinobacteria.Corynebacteriales.Corynebacteriaceae.Corynebacterium.denovo491			-
Bacteria.Actinobacteria.Actinobacteria.Corynebacteriales.Corynebacteriaceae.Corynebacterium.denovo65			-
Bacteria.Actinobacteria.Actinobacteria.Corynebacteriales.Corynebacteriaceae.Corynebacterium.denovo781			-
Bacteria.Actinobacteria.Actinobacteria.Corynebacteriales.Corynebacteriaceae.Corynebacterium.denovo837			-
Bacteria.Actinobacteria.Actinobacteria.Corynebacteriales.Mycobacteriaceae			-
Bacteria.Actinobacteria.Actinobacteria.Corynebacteriales.Mycobacteriaceae.Mycobacterium			-
Bacteria.Actinobacteria.Actinobacteria.Corynebacteriales.Mycobacteriaceae.Mycobacterium.denovo531			-
Bacteria.Actinobacteria.Actinobacteria.Corynebacteriales.Nocardiaceae			-
Bacteria.Actinobacteria.Actinobacteria.Corynebacteriales.Nocardiaceae.NA			-
Bacteria.Actinobacteria.Actinobacteria.Corynebacteriales.Nocardiaceae.NA.denovo254			-
Bacteria.Actinobacteria.Actinobacteria.Micrococcales.Cellulomonadaceae			-
Bacteria.Actinobacteria.Actinobacteria.Micrococcales.Cellulomonadaceae.Actinotalea			-
Bacteria.Actinobacteria.Actinobacteria.Micrococcales.Cellulomonadaceae.Actinotalea.denovo453			-
Bacteria.Actinobacteria.Actinobacteria.Micrococcales.Cellulomonadaceae.Demequina			-
Bacteria.Actinobacteria.Actinobacteria.Micrococcales.Cellulomonadaceae.Demequina.denovo202			-
Bacteria.Actinobacteria.Actinobacteria.Micrococcales.Cellulomonadaceae.Demequina.denovo699			-
Bacteria.Actinobacteria.Actinobacteria.Micrococcales.Microbacteriaceae.Agromyces			-
Bacteria.Actinobacteria.Actinobacteria.Micrococcales.Microbacteriaceae.Agromyces.denovo355			-
Bacteria.Actinobacteria.Actinobacteria.Micrococcales.Microbacteriaceae.Gulosibacter			-
Bacteria.Actinobacteria.Actinobacteria.Micrococcales.Microbacteriaceae.Gulosibacter.denovo270			-
Bacteria.Actinobacteria.Actinobacteria.Micrococcales.Microbacteriaceae.Leucobacter			-
Bacteria.Actinobacteria.Actinobacteria.Micrococcales.Microbacteriaceae.Leucobacter.denovo943			-
Bacteria.Actinobacteria.Actinobacteria.Micrococcales.Microbacteriaceae.Microbacterium			-
Bacteria.Actinobacteria.Actinobacteria.Micrococcales.Microbacteriaceae.Microbacterium.denovo426			-
Bacteria.Actinobacteria.Actinobacteria.Micrococcales.Microbacteriaceae.Microbacterium.denovo449			-
Bacteria.Actinobacteria.Actinobacteria.Micrococcales.Micrococcaceae			-
Bacteria.Actinobacteria.Actinobacteria.Micrococcales.Micrococcaceae.Arthrobacter			-
Bacteria.Actinobacteria.Actinobacteria.Micrococcales.Micrococcaceae.Arthrobacter.denovo1054			-
Bacteria.Actinobacteria.Actinobacteria.Micrococcales.Micrococcaceae.Arthrobacter.denovo479			-
Bacteria.Actinobacteria.Actinobacteria.PeM15			-
Bacteria.Actinobacteria.Actinobacteria.PeM15.f			-
Bacteria.Actinobacteria.Actinobacteria.PeM15.f.g			-
Bacteria.Actinobacteria.Actinobacteria.PeM15.f.g.denovo534			-
Bacteria.Actinobacteria.Actinobacteria.Propionibacteriales.Nocardioidaceae			-
Bacteria.Actinobacteria.Actinobacteria.Propionibacteriales.Nocardioidaceae.Nocardioides			-
Bacteria.Actinobacteria.Actinobacteria.Propionibacteriales.Nocardioidaceae.Nocardioides.denovo744			-
Bacteria.Actinobacteria.Actinobacteria.Propionibacteriales.Propionibacteriaceae			-
Bacteria.Actinobacteria.Actinobacteria.Propionibacteriales.Propionibacteriaceae.Luteococcus			-
Bacteria.Actinobacteria.Actinobacteria.Propionibacteriales.Propionibacteriaceae.Luteococcus.denovo581			-
Bacteria.Actinobacteria.Actinobacteria.Propionibacteriales.Propionibacteriaceae.Luteococcus.denovo678			-
Bacteria.Actinobacteria.Actinobacteria.Propionibacteriales.Propionibacteriaceae.NA			-
Bacteria.Actinobacteria.Actinobacteria.Propionibacteriales.Propionibacteriaceae.NA.denovo915			-
Bacteria.Actinobacteria.Actinobacteria.Propionibacteriales.Propionibacteriaceae.Propionibacterium			-
Bacteria.Actinobacteria.Actinobacteria.Propionibacteriales.Propionibacteriaceae.Propionibacterium.denovo634			-
Bacteria.Actinobacteria.Actinobacteria.Propionibacteriales.Propionibacteriaceae.Propionicicella			-
Bacteria.Actinobacteria.Actinobacteria.Propionibacteriales.Propionibacteriaceae.Propionicicella.denovo701			-
Bacteria.Actinobacteria.Actinobacteria.Propionibacteriales.Propionibacteriaceae.Propioniciclava			-
Bacteria.Actinobacteria.Actinobacteria.Propionibacteriales.Propionibacteriaceae.Propioniciclava.denovo161			-
Bacteria.Actinobacteria.Actinobacteria.Propionibacteriales.Propionibacteriaceae.Propioniciclava.denovo683			-
Bacteria.Actinobacteria.Actinobacteria.Propionibacteriales.Propionibacteriaceae.Tessaracoccus			-
Bacteria.Actinobacteria.Actinobacteria.Propionibacteriales.Propionibacteriaceae.Tessaracoccus.denovo1779			-
Bacteria.Actinobacteria.Actinobacteria.Propionibacteriales.Propionibacteriaceae.Tessaracoccus.denovo632			-
Bacteria.Actinobacteria.Actinobacteria.Propionibacteriales.Propionibacteriaceae.Tessaracoccus.denovo938			-
Bacteria.Actinobacteria.Actinobacteria.Pseudonocardiales			-
Bacteria.Actinobacteria.Actinobacteria.Pseudonocardiales.Pseudonocardiaceae			-
Bacteria.Actinobacteria.Actinobacteria.Pseudonocardiales.Pseudonocardiaceae.Pseudonocardia			-
Bacteria.Actinobacteria.Actinobacteria.Pseudonocardiales.Pseudonocardiaceae.Pseudonocardia.denovo687			-
Bacteria.Actinobacteria.Actinobacteria.Streptosporangiales			-
Bacteria.Actinobacteria.Actinobacteria.Streptosporangiales.Nocardiopsaceae			-
Bacteria.Actinobacteria.Actinobacteria.Streptosporangiales.Nocardiopsaceae.Nocardiopsis			-
Bacteria.Actinobacteria.Actinobacteria.Streptosporangiales.Nocardiopsaceae.Nocardiopsis.denovo385			-
Bacteria.Actinobacteria.Coriobacteriia			-
Bacteria.Actinobacteria.Coriobacteriia.Coriobacteriales			-
Bacteria.Actinobacteria.Coriobacteriia.Coriobacteriales.Coriobacteriaceae			-
Bacteria.Actinobacteria.Coriobacteriia.Coriobacteriales.Coriobacteriaceae.Atopobium			-
Bacteria.Actinobacteria.Coriobacteriia.Coriobacteriales.Coriobacteriaceae.Atopobium.denovo1557			-
Bacteria.Actinobacteria.Coriobacteriia.Coriobacteriales.Coriobacteriaceae.Atopobium.denovo1851			-
Bacteria.Actinobacteria.Coriobacteriia.Coriobacteriales.Coriobacteriaceae.Atopobium.denovo636			-
Bacteria.Actinobacteria.Coriobacteriia.Coriobacteriales.Coriobacteriaceae.Atopobium.denovo928			-
Bacteria.Actinobacteria.Coriobacteriia.Coriobacteriales.Coriobacteriaceae.g.denovo1072			-
Bacteria.Actinobacteria.Coriobacteriia.Coriobacteriales.Coriobacteriaceae.NA			-
Bacteria.Actinobacteria.Coriobacteriia.Coriobacteriales.Coriobacteriaceae.NA.denovo384			-
Bacteria.Actinobacteria.Coriobacteriia.Coriobacteriales.Coriobacteriaceae.NA.denovo779			-
Bacteria.Actinobacteria.OPB41			-
Bacteria.Actinobacteria.OPB41.o			-
Bacteria.Actinobacteria.OPB41.o.f			-
Bacteria.Actinobacteria.OPB41.o.f.g			-
Bacteria.Actinobacteria.OPB41.o.f.g.denovo156			-
Bacteria.Actinobacteria.OPB41.o.f.g.denovo1907			-
Bacteria.Actinobacteria.OPB41.o.f.g.denovo345			-
Bacteria.Actinobacteria.OPB41.o.f.g.denovo665			-
Bacteria.Actinobacteria.Thermoleophilia			-
Bacteria.Actinobacteria.Thermoleophilia.Gaiellales			-
Bacteria.Actinobacteria.Thermoleophilia.Gaiellales.uncultured			-
Bacteria.Actinobacteria.Thermoleophilia.Gaiellales.uncultured.g			-
Bacteria.Actinobacteria.Thermoleophilia.Gaiellales.uncultured.g.denovo552			-
Bacteria.Actinobacteria.Thermoleophilia.Gaiellales.uncultured.g.denovo747			-
Bacteria.Armatimonadetes.c			-
Bacteria.Armatimonadetes.c.o			-
Bacteria.Armatimonadetes.c.o.f			-
Bacteria.Armatimonadetes.c.o.f.g			-
Bacteria.Armatimonadetes.c.o.f.g.denovo1081			-
Bacteria.Armatimonadetes.c.o.f.g.denovo1441			-
Bacteria.Armatimonadetes.c.o.f.g.denovo328			-
Bacteria.Armatimonadetes.c.o.f.g.denovo553			-
Bacteria.Armatimonadetes.c.o.f.g.denovo694			-
Bacteria.Armatimonadetes.c.o.f.g.denovo77			-
Bacteria.Armatimonadetes.c.o.f.g.denovo874			-
Bacteria.Armatimonadetes.c.o.f.g.denovo939			-
Bacteria.Armatimonadetes.Chthonomonadetes			-
Bacteria.Armatimonadetes.Chthonomonadetes.Chthonomonadales			-
Bacteria.Armatimonadetes.Chthonomonadetes.Chthonomonadales.f			-
Bacteria.Armatimonadetes.Chthonomonadetes.Chthonomonadales.f.g			-
Bacteria.Armatimonadetes.Chthonomonadetes.Chthonomonadales.f.g.denovo322			-
Bacteria.Bacteroidetes			-
Bacteria.Bacteroidetes.Bacteroidia			-
Bacteria.Bacteroidetes.Bacteroidia.Bacteroidales			-
Bacteria.Bacteroidetes.Bacteroidia.Bacteroidales.Bacteroidaceae			-
Bacteria.Bacteroidetes.Bacteroidia.Bacteroidales.Bacteroidaceae.Bacteroides			-
Bacteria.Bacteroidetes.Bacteroidia.Bacteroidales.Bacteroidaceae.Bacteroides.denovo1210			-
Bacteria.Bacteroidetes.Bacteroidia.Bacteroidales.GZKB124			-
Bacteria.Bacteroidetes.Bacteroidia.Bacteroidales.GZKB124.g			-
Bacteria.Bacteroidetes.Bacteroidia.Bacteroidales.GZKB124.g.denovo607			-
Bacteria.Bacteroidetes.Bacteroidia.Bacteroidales.GZKB124.g.denovo889			-
Bacteria.Bacteroidetes.Bacteroidia.Bacteroidales.M2PB4_65_termite_group.g.denovo373			-
Bacteria.Bacteroidetes.Bacteroidia.Bacteroidales.M2PB4_65_termite_group.g.denovo559			-
Bacteria.Bacteroidetes.Bacteroidia.Bacteroidales.M2PB4_65_termite_group.g.denovo639			-
Bacteria.Bacteroidetes.Bacteroidia.Bacteroidales.Marinilabiaceae			-
Bacteria.Bacteroidetes.Bacteroidia.Bacteroidales.Marinilabiaceae.Alkaliflexus			-
Bacteria.Bacteroidetes.Bacteroidia.Bacteroidales.Marinilabiaceae.Alkaliflexus.denovo205			-
Bacteria.Bacteroidetes.Bacteroidia.Bacteroidales.Marinilabiaceae.Alkaliflexus.denovo69			-
Bacteria.Bacteroidetes.Bacteroidia.Bacteroidales.Marinilabiaceae.g			-
Bacteria.Bacteroidetes.Bacteroidia.Bacteroidales.Marinilabiaceae.g.denovo299			-
Bacteria.Bacteroidetes.Bacteroidia.Bacteroidales.Marinilabiaceae.g.denovo326			-
Bacteria.Bacteroidetes.Bacteroidia.Bacteroidales.MgMjR_022			-
Bacteria.Bacteroidetes.Bacteroidia.Bacteroidales.MgMjR_022.g			-
Bacteria.Bacteroidetes.Bacteroidia.Bacteroidales.MgMjR_022.g.denovo718			-
Bacteria.Bacteroidetes.Bacteroidia.Bacteroidales.ML635J_40_aquatic_group.g.denovo2331			0.0366275
Bacteria.Bacteroidetes.Bacteroidia.Bacteroidales.NA			-
Bacteria.Bacteroidetes.Bacteroidia.Bacteroidales.NA.NA			-
Bacteria.Bacteroidetes.Bacteroidia.Bacteroidales.NA.NA.denovo1086			-
Bacteria.Bacteroidetes.Bacteroidia.Bacteroidales.NA.NA.denovo2396			-
Bacteria.Bacteroidetes.Bacteroidia.Bacteroidales.NA.NA.denovo257			-
Bacteria.Bacteroidetes.Bacteroidia.Bacteroidales.Porphyromonadaceae			-
Bacteria.Bacteroidetes.Bacteroidia.Bacteroidales.Porphyromonadaceae.g			-
Bacteria.Bacteroidetes.Bacteroidia.Bacteroidales.Porphyromonadaceae.g.denovo273			-
Bacteria.Bacteroidetes.Bacteroidia.Bacteroidales.Porphyromonadaceae.g.denovo48			-
Bacteria.Bacteroidetes.Bacteroidia.Bacteroidales.Porphyromonadaceae.NA.denovo374			-
Bacteria.Bacteroidetes.Bacteroidia.Bacteroidales.Porphyromonadaceae.NA.denovo503			-
Bacteria.Bacteroidetes.Bacteroidia.Bacteroidales.Porphyromonadaceae.NA.denovo563			-
Bacteria.Bacteroidetes.Bacteroidia.Bacteroidales.Porphyromonadaceae.Paludibacter			-
Bacteria.Bacteroidetes.Bacteroidia.Bacteroidales.Porphyromonadaceae.Paludibacter.denovo1049			-
Bacteria.Bacteroidetes.Bacteroidia.Bacteroidales.Porphyromonadaceae.Paludibacter.denovo330			-
Bacteria.Bacteroidetes.Bacteroidia.Bacteroidales.Porphyromonadaceae.Paludibacter.denovo396			-
Bacteria.Bacteroidetes.Bacteroidia.Bacteroidales.Porphyromonadaceae.Paludibacter.denovo401			-
Bacteria.Bacteroidetes.Bacteroidia.Bacteroidales.Porphyromonadaceae.Petrimonas			-
Bacteria.Bacteroidetes.Bacteroidia.Bacteroidales.Porphyromonadaceae.Petrimonas.denovo1009			-
Bacteria.Bacteroidetes.Bacteroidia.Bacteroidales.Porphyromonadaceae.Petrimonas.denovo132			-
Bacteria.Bacteroidetes.Bacteroidia.Bacteroidales.Porphyromonadaceae.Petrimonas.denovo1366			-
Bacteria.Bacteroidetes.Bacteroidia.Bacteroidales.Porphyromonadaceae.Petrimonas.denovo1520			-
Bacteria.Bacteroidetes.Bacteroidia.Bacteroidales.Porphyromonadaceae.Petrimonas.denovo1568			-
Bacteria.Bacteroidetes.Bacteroidia.Bacteroidales.Porphyromonadaceae.Petrimonas.denovo22			-
Bacteria.Bacteroidetes.Bacteroidia.Bacteroidales.Porphyromonadaceae.Petrimonas.denovo2407			-
Bacteria.Bacteroidetes.Bacteroidia.Bacteroidales.Porphyromonadaceae.Petrimonas.denovo41			-
Bacteria.Bacteroidetes.Bacteroidia.Bacteroidales.Porphyromonadaceae.Petrimonas.denovo536			-
Bacteria.Bacteroidetes.Bacteroidia.Bacteroidales.Porphyromonadaceae.Petrimonas.denovo633			-
Bacteria.Bacteroidetes.Bacteroidia.Bacteroidales.Porphyromonadaceae.Petrimonas.denovo97			-
Bacteria.Bacteroidetes.Bacteroidia.Bacteroidales.Porphyromonadaceae.Proteiniphilum			-
Bacteria.Bacteroidetes.Bacteroidia.Bacteroidales.Porphyromonadaceae.Proteiniphilum.denovo1056			-
Bacteria.Bacteroidetes.Bacteroidia.Bacteroidales.Porphyromonadaceae.Proteiniphilum.denovo1208			-
Bacteria.Bacteroidetes.Bacteroidia.Bacteroidales.Porphyromonadaceae.Proteiniphilum.denovo1230			-
Bacteria.Bacteroidetes.Bacteroidia.Bacteroidales.Porphyromonadaceae.Proteiniphilum.denovo125			-
Bacteria.Bacteroidetes.Bacteroidia.Bacteroidales.Porphyromonadaceae.Proteiniphilum.denovo1300			-
Bacteria.Bacteroidetes.Bacteroidia.Bacteroidales.Porphyromonadaceae.Proteiniphilum.denovo1316			-
Bacteria.Bacteroidetes.Bacteroidia.Bacteroidales.Porphyromonadaceae.Proteiniphilum.denovo1415			-
Bacteria.Bacteroidetes.Bacteroidia.Bacteroidales.Porphyromonadaceae.Proteiniphilum.denovo1506			-
Bacteria.Bacteroidetes.Bacteroidia.Bacteroidales.Porphyromonadaceae.Proteiniphilum.denovo1515			-
Bacteria.Bacteroidetes.Bacteroidia.Bacteroidales.Porphyromonadaceae.Proteiniphilum.denovo1530			-
Bacteria.Bacteroidetes.Bacteroidia.Bacteroidales.Porphyromonadaceae.Proteiniphilum.denovo1998			-
Bacteria.Bacteroidetes.Bacteroidia.Bacteroidales.Porphyromonadaceae.Proteiniphilum.denovo230			-
Bacteria.Bacteroidetes.Bacteroidia.Bacteroidales.Porphyromonadaceae.Proteiniphilum.denovo2436			-
Bacteria.Bacteroidetes.Bacteroidia.Bacteroidales.Porphyromonadaceae.Proteiniphilum.denovo2541			-
Bacteria.Bacteroidetes.Bacteroidia.Bacteroidales.Porphyromonadaceae.Proteiniphilum.denovo363			-
Bacteria.Bacteroidetes.Bacteroidia.Bacteroidales.Porphyromonadaceae.Proteiniphilum.denovo38			-
Bacteria.Bacteroidetes.Bacteroidia.Bacteroidales.Porphyromonadaceae.Proteiniphilum.denovo451			-
Bacteria.Bacteroidetes.Bacteroidia.Bacteroidales.Porphyromonadaceae.Proteiniphilum.denovo637			-
Bacteria.Bacteroidetes.Bacteroidia.Bacteroidales.Porphyromonadaceae.Proteiniphilum.denovo803			-
Bacteria.Bacteroidetes.Bacteroidia.Bacteroidales.Porphyromonadaceae.Proteiniphilum.denovo804			-
Bacteria.Bacteroidetes.Bacteroidia.Bacteroidales.Porphyromonadaceae.Proteiniphilum.denovo838			-
Bacteria.Bacteroidetes.Bacteroidia.Bacteroidales.Porphyromonadaceae.Proteiniphilum.denovo895			-
Bacteria.Bacteroidetes.Bacteroidia.Bacteroidales.Porphyromonadaceae.Proteiniphilum.denovo937			-
Bacteria.Bacteroidetes.Bacteroidia.Bacteroidales.Porphyromonadaceae.Proteiniphilum.denovo945			-
Bacteria.Bacteroidetes.Bacteroidia.Bacteroidales.Porphyromonadaceae.Proteiniphilum.denovo951			-
Bacteria.Bacteroidetes.Bacteroidia.Bacteroidales.Rikenellaceae.Blvii28_wastewater_sludge_group			-
Bacteria.Bacteroidetes.Bacteroidia.Bacteroidales.Rikenellaceae.Blvii28_wastewater_sludge_group.denovo441			-
Bacteria.Bacteroidetes.Bacteroidia.Bacteroidales.Rikenellaceae.RC9_gut_group			-
Bacteria.Bacteroidetes.Bacteroidia.Bacteroidales.Rikenellaceae.RC9_gut_group.denovo1026			-
Bacteria.Bacteroidetes.Bacteroidia.Bacteroidales.Rikenellaceae.RC9_gut_group.denovo1398			-
Bacteria.Bacteroidetes.Bacteroidia.Bacteroidales.Rikenellaceae.RC9_gut_group.denovo200			-
Bacteria.Bacteroidetes.Bacteroidia.Bacteroidales.Rikenellaceae.RC9_gut_group.denovo372			-
Bacteria.Bacteroidetes.Bacteroidia.Bacteroidales.Rikenellaceae.vadinBC27_wastewater_sludge_group.denovo142			-
Bacteria.Bacteroidetes.Bacteroidia.Bacteroidales.Rikenellaceae.vadinBC27_wastewater_sludge_group.denovo1611			-
Bacteria.Bacteroidetes.Bacteroidia.Bacteroidales.Rikenellaceae.vadinBC27_wastewater_sludge_group.denovo226			-
Bacteria.Bacteroidetes.Bacteroidia.Bacteroidales.Rikenellaceae.vadinBC27_wastewater_sludge_group.denovo25			-
Bacteria.Bacteroidetes.Bacteroidia.Bacteroidales.Rikenellaceae.vadinBC27_wastewater_sludge_group.denovo36			-
Bacteria.Bacteroidetes.Bacteroidia.Bacteroidales.Rikenellaceae.vadinBC27_wastewater_sludge_group.denovo871			-
Bacteria.Bacteroidetes.Bacteroidia.Bacteroidales.Rikenellaceae.vadinBC27_wastewater_sludge_group.denovo879			-
Bacteria.Bacteroidetes.BD2_2			-
Bacteria.Bacteroidetes.BD2_2.o			-
Bacteria.Bacteroidetes.BD2_2.o.f			-
Bacteria.Bacteroidetes.BD2_2.o.f.g			-
Bacteria.Bacteroidetes.BD2_2.o.f.g.denovo221			-
Bacteria.Bacteroidetes.Cytophagia.Cytophagales.Cyclobacteriaceae.Algoriphagus			-
Bacteria.Bacteroidetes.Cytophagia.Cytophagales.Cyclobacteriaceae.Algoriphagus.denovo1031			-
Bacteria.Bacteroidetes.Cytophagia.Cytophagales.Cyclobacteriaceae.Algoriphagus.denovo360			-
Bacteria.Bacteroidetes.Cytophagia.Cytophagales.Cyclobacteriaceae.Cyclobacterium			-
Bacteria.Bacteroidetes.Cytophagia.Cytophagales.Cyclobacteriaceae.Cyclobacterium.denovo642			-
Bacteria.Bacteroidetes.Cytophagia.Cytophagales.Cyclobacteriaceae.g			-
Bacteria.Bacteroidetes.Cytophagia.Cytophagales.Cyclobacteriaceae.g.denovo936			-
Bacteria.Bacteroidetes.Cytophagia.Cytophagales.Cytophagaceae			-
Bacteria.Bacteroidetes.Cytophagia.Cytophagales.Cytophagaceae.Dyadobacter			-
Bacteria.Bacteroidetes.Cytophagia.Cytophagales.Cytophagaceae.Dyadobacter.denovo591			-
Bacteria.Bacteroidetes.Flavobacteria			-
Bacteria.Bacteroidetes.Flavobacteria.Flavobacteriales			-
Bacteria.Bacteroidetes.Flavobacteria.Flavobacteriales.Flavobacteriaceae			-
Bacteria.Bacteroidetes.Flavobacteria.Flavobacteriales.Flavobacteriaceae.Cellulophaga			-
Bacteria.Bacteroidetes.Flavobacteria.Flavobacteriales.Flavobacteriaceae.Cellulophaga.denovo445			-
Bacteria.Bacteroidetes.Flavobacteria.Flavobacteriales.Flavobacteriaceae.Flavobacterium			-
Bacteria.Bacteroidetes.Flavobacteria.Flavobacteriales.Flavobacteriaceae.Flavobacterium.denovo726			-
Bacteria.Bacteroidetes.Flavobacteria.Flavobacteriales.Flavobacteriaceae.Flavobacterium.denovo954			-
Bacteria.Bacteroidetes.Flavobacteria.Flavobacteriales.Flavobacteriaceae.g			-
Bacteria.Bacteroidetes.Flavobacteria.Flavobacteriales.Flavobacteriaceae.g.denovo935			-
Bacteria.Bacteroidetes.Flavobacteria.Flavobacteriales.Flavobacteriaceae.Maritimimonas			-
Bacteria.Bacteroidetes.Flavobacteria.Flavobacteriales.Flavobacteriaceae.Maritimimonas.denovo1070			-
Bacteria.Bacteroidetes.Flavobacteria.Flavobacteriales.Flavobacteriaceae.Weeksella			-
Bacteria.Bacteroidetes.Flavobacteria.Flavobacteriales.Flavobacteriaceae.Weeksella.denovo171			-
Bacteria.Bacteroidetes.Flavobacteria.Flavobacteriales.Flavobacteriaceae.Weeksella.denovo2315			-
Bacteria.Bacteroidetes.Flavobacteria.Flavobacteriales.Flavobacteriaceae.Winogradskyella			-
Bacteria.Bacteroidetes.Flavobacteria.Flavobacteriales.Flavobacteriaceae.Winogradskyella.denovo610			-
Bacteria.Bacteroidetes.Flavobacteria.Flavobacteriales.NS9_marine_group			-
Bacteria.Bacteroidetes.Flavobacteria.Flavobacteriales.NS9_marine_group.g			-
Bacteria.Bacteroidetes.Flavobacteria.Flavobacteriales.NS9_marine_group.g.denovo1006			-
Bacteria.Bacteroidetes.SB_1			-
Bacteria.Bacteroidetes.SB_1.o			-
Bacteria.Bacteroidetes.SB_1.o.f			-
Bacteria.Bacteroidetes.SB_1.o.f.g			-
Bacteria.Bacteroidetes.SB_1.o.f.g.denovo182			-
Bacteria.Bacteroidetes.SB_1.o.f.g.denovo1944			-
Bacteria.Bacteroidetes.SB_1.o.f.g.denovo323			-
Bacteria.Bacteroidetes.SB_1.o.f.g.denovo361			-
Bacteria.Bacteroidetes.SB_1.o.f.g.denovo8			-
Bacteria.Bacteroidetes.SB_1.o.f.g.denovo972			-
Bacteria.Bacteroidetes.SB_1.o.f.g.denovo989			-
Bacteria.Bacteroidetes.SB_5			-
Bacteria.Bacteroidetes.SB_5.o			-
Bacteria.Bacteroidetes.SB_5.o.f			-
Bacteria.Bacteroidetes.SB_5.o.f.g			-
Bacteria.Bacteroidetes.SB_5.o.f.g.denovo786			-
Bacteria.Bacteroidetes.Sphingobacteriia			-
Bacteria.Bacteroidetes.Sphingobacteriia.Sphingobacteriales			-
Bacteria.Bacteroidetes.Sphingobacteriia.Sphingobacteriales.Chitinophagaceae			-
Bacteria.Bacteroidetes.Sphingobacteriia.Sphingobacteriales.Chitinophagaceae.Filimonas			-
Bacteria.Bacteroidetes.Sphingobacteriia.Sphingobacteriales.Chitinophagaceae.Filimonas.denovo505			-
Bacteria.Bacteroidetes.Sphingobacteriia.Sphingobacteriales.Chitinophagaceae.g			-
Bacteria.Bacteroidetes.Sphingobacteriia.Sphingobacteriales.Chitinophagaceae.g.denovo2030			-
Bacteria.Bacteroidetes.Sphingobacteriia.Sphingobacteriales.Chitinophagaceae.g.denovo285			-
Bacteria.Bacteroidetes.Sphingobacteriia.Sphingobacteriales.ST_12K33			-
Bacteria.Bacteroidetes.Sphingobacteriia.Sphingobacteriales.ST_12K33.g			-
Bacteria.Bacteroidetes.Sphingobacteriia.Sphingobacteriales.ST_12K33.g.denovo647			-
Bacteria.Bacteroidetes.Sphingobacteriia.Sphingobacteriales.WCHB1_69			-
Bacteria.Bacteroidetes.Sphingobacteriia.Sphingobacteriales.WCHB1_69.g			-
Bacteria.Bacteroidetes.Sphingobacteriia.Sphingobacteriales.WCHB1_69.g.denovo1465			-
Bacteria.Bacteroidetes.Sphingobacteriia.Sphingobacteriales.WCHB1_69.g.denovo9			-
Bacteria.Bacteroidetes.vadinHA17.o.f.g.denovo105			-
Bacteria.Bacteroidetes.vadinHA17.o.f.g.denovo112			-
Bacteria.Bacteroidetes.vadinHA17.o.f.g.denovo1624			-
Bacteria.Bacteroidetes.vadinHA17.o.f.g.denovo502			-
Bacteria.Bacteroidetes.VC2_1_Bac22			-
Bacteria.Bacteroidetes.VC2_1_Bac22.o			-
Bacteria.Bacteroidetes.VC2_1_Bac22.o.f			-
Bacteria.Bacteroidetes.VC2_1_Bac22.o.f.g			-
Bacteria.Bacteroidetes.VC2_1_Bac22.o.f.g.denovo783			-
Bacteria.Bacteroidetes.VC2_1_Bac22.o.f.g.denovo955			-
Bacteria.Candidate_division_BRC1			-
Bacteria.Candidate_division_BRC1.c			-
Bacteria.Candidate_division_BRC1.c.o			-
Bacteria.Candidate_division_BRC1.c.o.f			-
Bacteria.Candidate_division_BRC1.c.o.f.g			-
Bacteria.Candidate_division_BRC1.c.o.f.g.denovo131			-
Bacteria.Candidate_division_BRC1.c.o.f.g.denovo186			-
Bacteria.Candidate_division_BRC1.c.o.f.g.denovo640			-
Bacteria.Candidate_division_OD1			-
Bacteria.Candidate_division_OD1.c			-
Bacteria.Candidate_division_OD1.c.o			-
Bacteria.Candidate_division_OD1.c.o.f			-
Bacteria.Candidate_division_OD1.c.o.f.g			-
Bacteria.Candidate_division_OD1.c.o.f.g.denovo163			-
Bacteria.Candidate_division_OD1.c.o.f.g.denovo1635			-
Bacteria.Candidate_division_OD1.c.o.f.g.denovo316			-
Bacteria.Candidate_division_OD1.c.o.f.g.denovo459			-
Bacteria.Candidate_division_OD1.c.o.f.g.denovo510			-
Bacteria.Candidate_division_OD1.c.o.f.g.denovo82			-
Bacteria.Candidate_division_OP11			-
Bacteria.Candidate_division_OP11.c			-
Bacteria.Candidate_division_OP11.c.o			-
Bacteria.Candidate_division_OP11.c.o.f			-
Bacteria.Candidate_division_OP11.c.o.f.g			-
Bacteria.Candidate_division_OP11.c.o.f.g.denovo180			-
Bacteria.Candidate_division_OP9.c.o.f.g.denovo1759			-
Bacteria.Candidate_division_OP9.c.o.f.g.denovo260			-
Bacteria.Candidate_division_OP9.c.o.f.g.denovo469			-
Bacteria.Candidate_division_OP9.c.o.f.g.denovo62			-
Bacteria.Candidate_division_SR1.c.o.f.g.denovo1797			-
Bacteria.Candidate_division_TM7			-
Bacteria.Candidate_division_TM7.c			-
Bacteria.Candidate_division_TM7.c.o			-
Bacteria.Candidate_division_TM7.c.o.f			-
Bacteria.Candidate_division_TM7.c.o.f.g			-
Bacteria.Candidate_division_TM7.c.o.f.g.denovo1109			-
Bacteria.Candidate_division_TM7.c.o.f.g.denovo1145			-
Bacteria.Candidate_division_TM7.c.o.f.g.denovo1161			-
Bacteria.Candidate_division_TM7.c.o.f.g.denovo1625			-
Bacteria.Candidate_division_TM7.c.o.f.g.denovo168			-
Bacteria.Candidate_division_TM7.c.o.f.g.denovo2237			-
Bacteria.Candidate_division_TM7.c.o.f.g.denovo266			-
Bacteria.Candidate_division_TM7.c.o.f.g.denovo337			-
Bacteria.Candidate_division_TM7.c.o.f.g.denovo357			-
Bacteria.Candidate_division_TM7.c.o.f.g.denovo370			-
Bacteria.Candidate_division_TM7.c.o.f.g.denovo382			-
Bacteria.Candidate_division_TM7.c.o.f.g.denovo388			-
Bacteria.Candidate_division_TM7.c.o.f.g.denovo422			-
Bacteria.Candidate_division_TM7.c.o.f.g.denovo440			-
Bacteria.Candidate_division_TM7.c.o.f.g.denovo562			-
Bacteria.Candidate_division_TM7.c.o.f.g.denovo616			-
Bacteria.Candidate_division_TM7.c.o.f.g.denovo635			-
Bacteria.Candidate_division_TM7.c.o.f.g.denovo650			-
Bacteria.Candidate_division_TM7.c.o.f.g.denovo685			-
Bacteria.Candidate_division_TM7.c.o.f.g.denovo702			-
Bacteria.Candidate_division_TM7.c.o.f.g.denovo716			-
Bacteria.Candidate_division_TM7.c.o.f.g.denovo729			-
Bacteria.Candidate_division_TM7.c.o.f.g.denovo743			-
Bacteria.Candidate_division_TM7.c.o.f.g.denovo746			-
Bacteria.Candidate_division_TM7.c.o.f.g.denovo819			-
Bacteria.Candidate_division_TM7.c.o.f.g.denovo823			-
Bacteria.Candidate_division_TM7.c.o.f.g.denovo843			-
Bacteria.Candidate_division_TM7.c.o.f.g.denovo883			-
Bacteria.Candidate_division_TM7.c.o.f.g.denovo885			-
Bacteria.Candidate_division_WS3			-
Bacteria.Candidate_division_WS3.c			-
Bacteria.Candidate_division_WS3.c.o			-
Bacteria.Candidate_division_WS3.c.o.f			-
Bacteria.Candidate_division_WS3.c.o.f.g			-
Bacteria.Candidate_division_WS3.c.o.f.g.denovo1748			-
Bacteria.Candidate_division_WS6			-
Bacteria.Candidate_division_WS6.c			-
Bacteria.Candidate_division_WS6.c.o			-
Bacteria.Candidate_division_WS6.c.o.f			-
Bacteria.Candidate_division_WS6.c.o.f.g			-
Bacteria.Candidate_division_WS6.c.o.f.g.denovo126			-
Bacteria.Candidate_division_WS6.c.o.f.g.denovo1677			-
Bacteria.Candidate_division_WS6.c.o.f.g.denovo206			-
Bacteria.Candidate_division_WS6.c.o.f.g.denovo320			-
Bacteria.Candidate_division_WS6.c.o.f.g.denovo39			-
Bacteria.Chlorobi			-
Bacteria.Chlorobi.Chlorobia			-
Bacteria.Chlorobi.Chlorobia.Chlorobiales			-
Bacteria.Chlorobi.Chlorobia.Chlorobiales.OPB56			-
Bacteria.Chlorobi.Chlorobia.Chlorobiales.OPB56.g			-
Bacteria.Chlorobi.Chlorobia.Chlorobiales.OPB56.g.denovo1151			-
Bacteria.Chlorobi.Chlorobia.Chlorobiales.SJA_28			-
Bacteria.Chlorobi.Chlorobia.Chlorobiales.SJA_28.g			-
Bacteria.Chlorobi.Chlorobia.Chlorobiales.SJA_28.g.denovo167			-
Bacteria.Chlorobi.Chlorobia.Chlorobiales.SJA_28.g.denovo474			-
Bacteria.Chlorobi.Ignavibacteria			-
Bacteria.Chlorobi.Ignavibacteria.Ignavibacteriales			-
Bacteria.Chlorobi.Ignavibacteria.Ignavibacteriales.PHOS_HE36			-
Bacteria.Chlorobi.Ignavibacteria.Ignavibacteriales.PHOS_HE36.g			-
Bacteria.Chlorobi.Ignavibacteria.Ignavibacteriales.PHOS_HE36.g.denovo2452			-
Bacteria.Chloroflexi.Anaerolineae			-
Bacteria.Chloroflexi.Anaerolineae.Anaerolineales			-
Bacteria.Chloroflexi.Anaerolineae.Anaerolineales.Anaerolineaceae			-
Bacteria.Chloroflexi.Anaerolineae.Anaerolineales.Anaerolineaceae.g			-
Bacteria.Chloroflexi.Anaerolineae.Anaerolineales.Anaerolineaceae.g.denovo109			-
Bacteria.Chloroflexi.Anaerolineae.Anaerolineales.Anaerolineaceae.g.denovo208			-
Bacteria.Chloroflexi.Anaerolineae.Anaerolineales.Anaerolineaceae.g.denovo253			-
Bacteria.Chloroflexi.Anaerolineae.Anaerolineales.Anaerolineaceae.g.denovo498			-
Bacteria.Chloroflexi.Anaerolineae.Anaerolineales.Anaerolineaceae.g.denovo570			-
Bacteria.Chloroflexi.Anaerolineae.Anaerolineales.Anaerolineaceae.g.denovo654			-
Bacteria.Chloroflexi.Anaerolineae.Anaerolineales.Anaerolineaceae.g.denovo659			-
Bacteria.Chloroflexi.Anaerolineae.Anaerolineales.Anaerolineaceae.g.denovo70			-
Bacteria.Chloroflexi.Anaerolineae.Anaerolineales.Anaerolineaceae.g.denovo88			-
Bacteria.Chloroflexi.Caldilineae.Caldilineales.Caldilineaceae.g.denovo400			-
Bacteria.Chloroflexi.Caldilineae.Caldilineales.Caldilineaceae.g.denovo43			-
Bacteria.Chloroflexi.Caldilineae.Caldilineales.Caldilineaceae.g.denovo51			-
Bacteria.Chloroflexi.Caldilineae.Caldilineales.Caldilineaceae.g.denovo63			-
Bacteria.Chloroflexi.Thermomicrobia.JG30_KF_CM45.f.g.denovo608			-
Bacteria.Chloroflexi.Thermomicrobia.JG30_KF_CM45.f.g.denovo850			-
Bacteria.Chloroflexi.Thermomicrobia.JG30_KF_CM45.f.g.denovo980			-
Bacteria.Cyanobacteria.4C0d_2			-
Bacteria.Cyanobacteria.4C0d_2.o			-
Bacteria.Cyanobacteria.4C0d_2.o.f			-
Bacteria.Cyanobacteria.4C0d_2.o.f.g			-
Bacteria.Cyanobacteria.4C0d_2.o.f.g.denovo589			-
Bacteria.Cyanobacteria.SHA_109.o.f.g.denovo488			-
Bacteria.Cyanobacteria.SHA_109.o.f.g.denovo900			-
Bacteria.Deferribacteres			-
Bacteria.Deferribacteres.Deferribacteres			-
Bacteria.Deferribacteres.Deferribacteres.Deferribacterales			-
Bacteria.Deferribacteres.Deferribacteres.Deferribacterales.SAR406_clade_Marine_group_A_			-
Bacteria.Deferribacteres.Deferribacteres.Deferribacterales.SAR406_clade_Marine_group_A_.g			-
Bacteria.Deferribacteres.Deferribacteres.Deferribacterales.SAR406_clade_Marine_group_A_.g.denovo586			-
Bacteria.Deinococcus_Thermus			-
Bacteria.Deinococcus_Thermus.Deinococci			-
Bacteria.Deinococcus_Thermus.Deinococci.Deinococcales			-
Bacteria.Deinococcus_Thermus.Deinococci.Deinococcales.Trueperaceae			-
Bacteria.Deinococcus_Thermus.Deinococci.Deinococcales.Trueperaceae.Truepera			-
Bacteria.Deinococcus_Thermus.Deinococci.Deinococcales.Trueperaceae.Truepera.denovo1439			-
Bacteria.Deinococcus_Thermus.Deinococci.Deinococcales.Trueperaceae.Truepera.denovo164			-
Bacteria.Dictyoglomi			-
Bacteria.Dictyoglomi.Dictyoglomia			-
Bacteria.Dictyoglomi.Dictyoglomia.Dictyoglomales			-
Bacteria.Dictyoglomi.Dictyoglomia.Dictyoglomales.Dictyoglomaceae			-
Bacteria.Dictyoglomi.Dictyoglomia.Dictyoglomales.Dictyoglomaceae.Dictyoglomus			-
Bacteria.Dictyoglomi.Dictyoglomia.Dictyoglomales.Dictyoglomaceae.Dictyoglomus.denovo733			-
Bacteria.Fibrobacteres			-
Bacteria.Fibrobacteres.Fibrobacteria			-
Bacteria.Fibrobacteres.Fibrobacteria.Fibrobacterales			-
Bacteria.Fibrobacteres.Fibrobacteria.Fibrobacterales.Fibrobacteraceae			-
Bacteria.Fibrobacteres.Fibrobacteria.Fibrobacterales.Fibrobacteraceae.Fibrobacter			-
Bacteria.Fibrobacteres.Fibrobacteria.Fibrobacterales.Fibrobacteraceae.Fibrobacter.denovo101			-
Bacteria.Fibrobacteres.Fibrobacteria.Fibrobacterales.Fibrobacteraceae.Fibrobacter.denovo53			-
Bacteria.Fibrobacteres.Fibrobacteria.Fibrobacterales.Fibrobacteraceae.g			-
Bacteria.Fibrobacteres.Fibrobacteria.Fibrobacterales.Fibrobacteraceae.g.denovo580			-
Bacteria.Fibrobacteres.Fibrobacteria.Fibrobacterales.TSCOR003_O20.g.denovo340			-
Bacteria.Firmicutes			-
Bacteria.Firmicutes.Bacilli			-
Bacteria.Firmicutes.Bacilli.Bacillales			-
Bacteria.Firmicutes.Bacilli.Bacillales.Bacillaceae			-
Bacteria.Firmicutes.Bacilli.Bacillales.Bacillaceae.Bacillus			-
Bacteria.Firmicutes.Bacilli.Bacillales.Bacillaceae.Bacillus.denovo676			-
Bacteria.Firmicutes.Bacilli.Bacillales.Bacillaceae.Bacillus.denovo925			-
Bacteria.Firmicutes.Bacilli.Bacillales.Bacillaceae.Virgibacillus			-
Bacteria.Firmicutes.Bacilli.Bacillales.Bacillaceae.Virgibacillus.denovo696			-
Bacteria.Firmicutes.Bacilli.Bacillales.Bacillaceae.Vulcanibacillus			-
Bacteria.Firmicutes.Bacilli.Bacillales.Bacillaceae.Vulcanibacillus.denovo113			-
Bacteria.Firmicutes.Bacilli.Bacillales.Paenibacillaceae			-
Bacteria.Firmicutes.Bacilli.Bacillales.Paenibacillaceae.g			-
Bacteria.Firmicutes.Bacilli.Bacillales.Paenibacillaceae.g.denovo424			-
Bacteria.Firmicutes.Bacilli.Bacillales.Paenibacillaceae.Paenibacillus			-
Bacteria.Firmicutes.Bacilli.Bacillales.Paenibacillaceae.Paenibacillus.denovo286			-
Bacteria.Firmicutes.Bacilli.Bacillales.Planococcaceae.NA			-
Bacteria.Firmicutes.Bacilli.Bacillales.Planococcaceae.NA.denovo833			-
Bacteria.Firmicutes.Bacilli.Bacillales.Staphylococcaceae			-
Bacteria.Firmicutes.Bacilli.Bacillales.Staphylococcaceae.Jeotgalicoccus			-
Bacteria.Firmicutes.Bacilli.Bacillales.Staphylococcaceae.Jeotgalicoccus.denovo612			-
Bacteria.Firmicutes.Bacilli.Lactobacillales			-
Bacteria.Firmicutes.Bacilli.Lactobacillales.Aerococcaceae			-
Bacteria.Firmicutes.Bacilli.Lactobacillales.Aerococcaceae.Eremococcus			-
Bacteria.Firmicutes.Bacilli.Lactobacillales.Aerococcaceae.Eremococcus.denovo909			-
Bacteria.Firmicutes.Bacilli.Lactobacillales.Aerococcaceae.Facklamia			-
Bacteria.Firmicutes.Bacilli.Lactobacillales.Aerococcaceae.Facklamia.denovo175			-
Bacteria.Firmicutes.Bacilli.Lactobacillales.Aerococcaceae.Facklamia.denovo223			-
Bacteria.Firmicutes.Bacilli.Lactobacillales.Aerococcaceae.Facklamia.denovo233			-
Bacteria.Firmicutes.Bacilli.Lactobacillales.Aerococcaceae.Facklamia.denovo331			-
Bacteria.Firmicutes.Bacilli.Lactobacillales.Aerococcaceae.g			-
Bacteria.Firmicutes.Bacilli.Lactobacillales.Aerococcaceae.g.denovo224			-
Bacteria.Firmicutes.Bacilli.Lactobacillales.Aerococcaceae.NA			-
Bacteria.Firmicutes.Bacilli.Lactobacillales.Aerococcaceae.NA.denovo351			-
Bacteria.Firmicutes.Bacilli.Lactobacillales.Carnobacteriaceae			-
Bacteria.Firmicutes.Bacilli.Lactobacillales.Carnobacteriaceae.Alkalibacterium			-
Bacteria.Firmicutes.Bacilli.Lactobacillales.Carnobacteriaceae.Alkalibacterium.denovo561			-
Bacteria.Firmicutes.Bacilli.Lactobacillales.Carnobacteriaceae.Atopostipes			-
Bacteria.Firmicutes.Bacilli.Lactobacillales.Carnobacteriaceae.Atopostipes.denovo367			-
Bacteria.Firmicutes.Bacilli.Lactobacillales.Carnobacteriaceae.Atopostipes.denovo420			-
Bacteria.Firmicutes.Bacilli.Lactobacillales.Carnobacteriaceae.Atopostipes.denovo527			-
Bacteria.Firmicutes.Bacilli.Lactobacillales.Carnobacteriaceae.Atopostipes.denovo655			-
Bacteria.Firmicutes.Bacilli.Lactobacillales.Carnobacteriaceae.Atopostipes.denovo81			-
Bacteria.Firmicutes.Bacilli.Lactobacillales.Carnobacteriaceae.Desemzia			-
Bacteria.Firmicutes.Bacilli.Lactobacillales.Carnobacteriaceae.Desemzia.denovo1549			-
Bacteria.Firmicutes.Bacilli.Lactobacillales.Carnobacteriaceae.g			-
Bacteria.Firmicutes.Bacilli.Lactobacillales.Carnobacteriaceae.g.denovo1227			-
Bacteria.Firmicutes.Bacilli.Lactobacillales.Carnobacteriaceae.g.denovo1315			-
Bacteria.Firmicutes.Bacilli.Lactobacillales.Carnobacteriaceae.g.denovo60			-
Bacteria.Firmicutes.Bacilli.Lactobacillales.Carnobacteriaceae.Trichococcus			-
Bacteria.Firmicutes.Bacilli.Lactobacillales.Carnobacteriaceae.Trichococcus.denovo1683			-
Bacteria.Firmicutes.Bacilli.Lactobacillales.Carnobacteriaceae.Trichococcus.denovo78			-
Bacteria.Firmicutes.Bacilli.Lactobacillales.Enterococcaceae			-
Bacteria.Firmicutes.Bacilli.Lactobacillales.Enterococcaceae.Enterococcus			-
Bacteria.Firmicutes.Bacilli.Lactobacillales.Enterococcaceae.Enterococcus.denovo433			-
Bacteria.Firmicutes.Bacilli.Lactobacillales.NA			-
Bacteria.Firmicutes.Bacilli.Lactobacillales.NA.NA			-
Bacteria.Firmicutes.Bacilli.Lactobacillales.NA.NA.denovo1179			-
Bacteria.Firmicutes.Bacilli.Lactobacillales.NA.NA.denovo408			-
Bacteria.Firmicutes.Clostridia			-
Bacteria.Firmicutes.Clostridia.Candidatus_Desulforudis.f.g.denovo104			-
Bacteria.Firmicutes.Clostridia.Candidatus_Desulforudis.f.g.denovo1085			-
Bacteria.Firmicutes.Clostridia.Candidatus_Desulforudis.f.g.denovo772			-
Bacteria.Firmicutes.Clostridia.Clostridiales			-
Bacteria.Firmicutes.Clostridia.Clostridiales.Caldicoprobacteraceae			-
Bacteria.Firmicutes.Clostridia.Clostridiales.Caldicoprobacteraceae.Caldicoprobacter			-
Bacteria.Firmicutes.Clostridia.Clostridiales.Caldicoprobacteraceae.Caldicoprobacter.denovo100			-
Bacteria.Firmicutes.Clostridia.Clostridiales.Caldicoprobacteraceae.Caldicoprobacter.denovo1051			-
Bacteria.Firmicutes.Clostridia.Clostridiales.Caldicoprobacteraceae.Caldicoprobacter.denovo134			-
Bacteria.Firmicutes.Clostridia.Clostridiales.Caldicoprobacteraceae.Caldicoprobacter.denovo150			-
Bacteria.Firmicutes.Clostridia.Clostridiales.Caldicoprobacteraceae.Caldicoprobacter.denovo1891			-
Bacteria.Firmicutes.Clostridia.Clostridiales.Caldicoprobacteraceae.Caldicoprobacter.denovo325			-
Bacteria.Firmicutes.Clostridia.Clostridiales.Caldicoprobacteraceae.Caldicoprobacter.denovo349			-
Bacteria.Firmicutes.Clostridia.Clostridiales.Caldicoprobacteraceae.Caldicoprobacter.denovo509			-
Bacteria.Firmicutes.Clostridia.Clostridiales.Caldicoprobacteraceae.Caldicoprobacter.denovo576			-
Bacteria.Firmicutes.Clostridia.Clostridiales.Caldicoprobacteraceae.Caldicoprobacter.denovo693			-
Bacteria.Firmicutes.Clostridia.Clostridiales.Caldicoprobacteraceae.Caldicoprobacter.denovo910			-
Bacteria.Firmicutes.Clostridia.Clostridiales.Caldicoprobacteraceae.Caldicoprobacter.denovo982			-
Bacteria.Firmicutes.Clostridia.Clostridiales.Christensenellaceae.g.denovo1100			-
Bacteria.Firmicutes.Clostridia.Clostridiales.Christensenellaceae.g.denovo1182			-
Bacteria.Firmicutes.Clostridia.Clostridiales.Christensenellaceae.g.denovo1299			-
Bacteria.Firmicutes.Clostridia.Clostridiales.Christensenellaceae.g.denovo1424			-
Bacteria.Firmicutes.Clostridia.Clostridiales.Christensenellaceae.g.denovo145			-
Bacteria.Firmicutes.Clostridia.Clostridiales.Christensenellaceae.g.denovo1689			-
Bacteria.Firmicutes.Clostridia.Clostridiales.Christensenellaceae.g.denovo242			-
Bacteria.Firmicutes.Clostridia.Clostridiales.Christensenellaceae.g.denovo2575			-
Bacteria.Firmicutes.Clostridia.Clostridiales.Christensenellaceae.g.denovo336			-
Bacteria.Firmicutes.Clostridia.Clostridiales.Christensenellaceae.g.denovo376			-
Bacteria.Firmicutes.Clostridia.Clostridiales.Christensenellaceae.g.denovo464			-
Bacteria.Firmicutes.Clostridia.Clostridiales.Christensenellaceae.g.denovo643			-
Bacteria.Firmicutes.Clostridia.Clostridiales.Christensenellaceae.g.denovo74			-
Bacteria.Firmicutes.Clostridia.Clostridiales.Christensenellaceae.g.denovo751			-
Bacteria.Firmicutes.Clostridia.Clostridiales.Christensenellaceae.g.denovo764			-
Bacteria.Firmicutes.Clostridia.Clostridiales.Christensenellaceae.g.denovo894			-
Bacteria.Firmicutes.Clostridia.Clostridiales.Christensenellaceae.g.denovo914			-
Bacteria.Firmicutes.Clostridia.Clostridiales.Christensenellaceae.g.denovo917			-
Bacteria.Firmicutes.Clostridia.Clostridiales.Christensenellaceae.g.denovo927			-
Bacteria.Firmicutes.Clostridia.Clostridiales.Christensenellaceae.g.denovo941			-
Bacteria.Firmicutes.Clostridia.Clostridiales.Christensenellaceae.g.denovo966			-
Bacteria.Firmicutes.Clostridia.Clostridiales.Clostridiaceae			-
Bacteria.Firmicutes.Clostridia.Clostridiales.Clostridiaceae.Alkaliphilus.denovo1816			-
Bacteria.Firmicutes.Clostridia.Clostridiales.Clostridiaceae.Alkaliphilus.denovo219			-
Bacteria.Firmicutes.Clostridia.Clostridiales.Clostridiaceae.Alkaliphilus.denovo2425			-
Bacteria.Firmicutes.Clostridia.Clostridiales.Clostridiaceae.Alkaliphilus.denovo675			-
Bacteria.Firmicutes.Clostridia.Clostridiales.Clostridiaceae.Clostridium			-
Bacteria.Firmicutes.Clostridia.Clostridiales.Clostridiaceae.Clostridium.denovo1285			-
Bacteria.Firmicutes.Clostridia.Clostridiales.Clostridiaceae.Clostridium.denovo152			-
Bacteria.Firmicutes.Clostridia.Clostridiales.Clostridiaceae.Clostridium.denovo284			-
Bacteria.Firmicutes.Clostridia.Clostridiales.Clostridiaceae.Clostridium.denovo770			-
Bacteria.Firmicutes.Clostridia.Clostridiales.Clostridiaceae.g.denovo297			-
Bacteria.Firmicutes.Clostridia.Clostridiales.Clostridiaceae.g.denovo383			-
Bacteria.Firmicutes.Clostridia.Clostridiales.Clostridiaceae.g.denovo692			-
Bacteria.Firmicutes.Clostridia.Clostridiales.Clostridiaceae.NA.denovo523			-
Bacteria.Firmicutes.Clostridia.Clostridiales.Clostridiaceae.Proteiniclasticum			-
Bacteria.Firmicutes.Clostridia.Clostridiales.Clostridiaceae.Proteiniclasticum.denovo173			-
Bacteria.Firmicutes.Clostridia.Clostridiales.Clostridiaceae.Proteiniclasticum.denovo368			-
Bacteria.Firmicutes.Clostridia.Clostridiales.Clostridiaceae.Proteiniclasticum.denovo769			-
Bacteria.Firmicutes.Clostridia.Clostridiales.Clostridiaceae.Sarcina			-
Bacteria.Firmicutes.Clostridia.Clostridiales.Clostridiaceae.Sarcina.denovo1060			-
Bacteria.Firmicutes.Clostridia.Clostridiales.Eubacteriaceae			-
Bacteria.Firmicutes.Clostridia.Clostridiales.Eubacteriaceae.Anaerofustis			-
Bacteria.Firmicutes.Clostridia.Clostridiales.Eubacteriaceae.Anaerofustis.denovo302			-
Bacteria.Firmicutes.Clostridia.Clostridiales.Eubacteriaceae.Garciella			-
Bacteria.Firmicutes.Clostridia.Clostridiales.Eubacteriaceae.Garciella.denovo681			-
Bacteria.Firmicutes.Clostridia.Clostridiales.Eubacteriaceae.Garciella.denovo86			-
Bacteria.Firmicutes.Clostridia.Clostridiales.Eubacteriaceae.NA			-
Bacteria.Firmicutes.Clostridia.Clostridiales.Eubacteriaceae.NA.denovo668			-
Bacteria.Firmicutes.Clostridia.Clostridiales.Family_XI_Incertae_Sedis			-
Bacteria.Firmicutes.Clostridia.Clostridiales.Family_XI_Incertae_Sedis.g			-
Bacteria.Firmicutes.Clostridia.Clostridiales.Family_XI_Incertae_Sedis.g.denovo1108			-
Bacteria.Firmicutes.Clostridia.Clostridiales.Family_XI_Incertae_Sedis.g.denovo119			-
Bacteria.Firmicutes.Clostridia.Clostridiales.Family_XI_Incertae_Sedis.g.denovo1717			-
Bacteria.Firmicutes.Clostridia.Clostridiales.Family_XI_Incertae_Sedis.g.denovo411			-
Bacteria.Firmicutes.Clostridia.Clostridiales.Family_XI_Incertae_Sedis.g.denovo481			-
Bacteria.Firmicutes.Clostridia.Clostridiales.Family_XI_Incertae_Sedis.g.denovo521			-
Bacteria.Firmicutes.Clostridia.Clostridiales.Family_XI_Incertae_Sedis.g.denovo543			-
Bacteria.Firmicutes.Clostridia.Clostridiales.Family_XI_Incertae_Sedis.g.denovo663			-
Bacteria.Firmicutes.Clostridia.Clostridiales.Family_XI_Incertae_Sedis.Gallicola			-
Bacteria.Firmicutes.Clostridia.Clostridiales.Family_XI_Incertae_Sedis.Gallicola.denovo1082			-
Bacteria.Firmicutes.Clostridia.Clostridiales.Family_XI_Incertae_Sedis.Gallicola.denovo627			-
Bacteria.Firmicutes.Clostridia.Clostridiales.Family_XI_Incertae_Sedis.Helcococcus			-
Bacteria.Firmicutes.Clostridia.Clostridiales.Family_XI_Incertae_Sedis.Helcococcus.denovo785			-
Bacteria.Firmicutes.Clostridia.Clostridiales.Family_XI_Incertae_Sedis.Incertae_Sedis			-
Bacteria.Firmicutes.Clostridia.Clostridiales.Family_XI_Incertae_Sedis.Incertae_Sedis.denovo501			-
Bacteria.Firmicutes.Clostridia.Clostridiales.Family_XI_Incertae_Sedis.NA			-
Bacteria.Firmicutes.Clostridia.Clostridiales.Family_XI_Incertae_Sedis.NA.denovo1219			-
Bacteria.Firmicutes.Clostridia.Clostridiales.Family_XI_Incertae_Sedis.NA.denovo165			-
Bacteria.Firmicutes.Clostridia.Clostridiales.Family_XI_Incertae_Sedis.NA.denovo867			-
Bacteria.Firmicutes.Clostridia.Clostridiales.Family_XI_Incertae_Sedis.NA.denovo970			-
Bacteria.Firmicutes.Clostridia.Clostridiales.Family_XI_Incertae_Sedis.Peptoniphilus			-
Bacteria.Firmicutes.Clostridia.Clostridiales.Family_XI_Incertae_Sedis.Peptoniphilus.denovo626			-
Bacteria.Firmicutes.Clostridia.Clostridiales.Family_XI_Incertae_Sedis.Sedimentibacter			-
Bacteria.Firmicutes.Clostridia.Clostridiales.Family_XI_Incertae_Sedis.Sedimentibacter.denovo1092			-
Bacteria.Firmicutes.Clostridia.Clostridiales.Family_XI_Incertae_Sedis.Sedimentibacter.denovo123			-
Bacteria.Firmicutes.Clostridia.Clostridiales.Family_XI_Incertae_Sedis.Sedimentibacter.denovo1430			-
Bacteria.Firmicutes.Clostridia.Clostridiales.Family_XI_Incertae_Sedis.Sedimentibacter.denovo2114			-
Bacteria.Firmicutes.Clostridia.Clostridiales.Family_XI_Incertae_Sedis.Sedimentibacter.denovo2393			-
Bacteria.Firmicutes.Clostridia.Clostridiales.Family_XI_Incertae_Sedis.Sedimentibacter.denovo2711			-
Bacteria.Firmicutes.Clostridia.Clostridiales.Family_XI_Incertae_Sedis.Sedimentibacter.denovo31			-
Bacteria.Firmicutes.Clostridia.Clostridiales.Family_XI_Incertae_Sedis.Sedimentibacter.denovo377			-
Bacteria.Firmicutes.Clostridia.Clostridiales.Family_XI_Incertae_Sedis.Sedimentibacter.denovo476			-
Bacteria.Firmicutes.Clostridia.Clostridiales.Family_XI_Incertae_Sedis.Sedimentibacter.denovo514			-
Bacteria.Firmicutes.Clostridia.Clostridiales.Family_XI_Incertae_Sedis.Sedimentibacter.denovo516			-
Bacteria.Firmicutes.Clostridia.Clostridiales.Family_XI_Incertae_Sedis.Sedimentibacter.denovo555			-
Bacteria.Firmicutes.Clostridia.Clostridiales.Family_XI_Incertae_Sedis.Sedimentibacter.denovo619			-
Bacteria.Firmicutes.Clostridia.Clostridiales.Family_XI_Incertae_Sedis.Sedimentibacter.denovo830			-
Bacteria.Firmicutes.Clostridia.Clostridiales.Family_XI_Incertae_Sedis.Sedimentibacter.denovo861			-
Bacteria.Firmicutes.Clostridia.Clostridiales.Family_XI_Incertae_Sedis.Sedimentibacter.denovo944			-
Bacteria.Firmicutes.Clostridia.Clostridiales.Family_XI_Incertae_Sedis.Tepidimicrobium.denovo1246			-
Bacteria.Firmicutes.Clostridia.Clostridiales.Family_XI_Incertae_Sedis.Tepidimicrobium.denovo489			-
Bacteria.Firmicutes.Clostridia.Clostridiales.Family_XI_Incertae_Sedis.Tepidimicrobium.denovo904			-
Bacteria.Firmicutes.Clostridia.Clostridiales.Family_XI_Incertae_Sedis.Tissierella			-
Bacteria.Firmicutes.Clostridia.Clostridiales.Family_XI_Incertae_Sedis.Tissierella.denovo1312			-
Bacteria.Firmicutes.Clostridia.Clostridiales.Family_XI_Incertae_Sedis.Tissierella.denovo1367			-
Bacteria.Firmicutes.Clostridia.Clostridiales.Family_XI_Incertae_Sedis.Tissierella.denovo144			-
Bacteria.Firmicutes.Clostridia.Clostridiales.Family_XI_Incertae_Sedis.Tissierella.denovo1449			-
Bacteria.Firmicutes.Clostridia.Clostridiales.Family_XI_Incertae_Sedis.Tissierella.denovo1571			-
Bacteria.Firmicutes.Clostridia.Clostridiales.Family_XI_Incertae_Sedis.Tissierella.denovo1619			-
Bacteria.Firmicutes.Clostridia.Clostridiales.Family_XI_Incertae_Sedis.Tissierella.denovo1795			-
Bacteria.Firmicutes.Clostridia.Clostridiales.Family_XI_Incertae_Sedis.Tissierella.denovo191			-
Bacteria.Firmicutes.Clostridia.Clostridiales.Family_XI_Incertae_Sedis.Tissierella.denovo1969			-
Bacteria.Firmicutes.Clostridia.Clostridiales.Family_XI_Incertae_Sedis.Tissierella.denovo209			-
Bacteria.Firmicutes.Clostridia.Clostridiales.Family_XI_Incertae_Sedis.Tissierella.denovo2550			-
Bacteria.Firmicutes.Clostridia.Clostridiales.Family_XI_Incertae_Sedis.Tissierella.denovo2562			-
Bacteria.Firmicutes.Clostridia.Clostridiales.Family_XI_Incertae_Sedis.Tissierella.denovo278			-
Bacteria.Firmicutes.Clostridia.Clostridiales.Family_XI_Incertae_Sedis.Tissierella.denovo304			-
Bacteria.Firmicutes.Clostridia.Clostridiales.Family_XI_Incertae_Sedis.Tissierella.denovo329			-
Bacteria.Firmicutes.Clostridia.Clostridiales.Family_XI_Incertae_Sedis.Tissierella.denovo472			-
Bacteria.Firmicutes.Clostridia.Clostridiales.Family_XI_Incertae_Sedis.Tissierella.denovo487			-
Bacteria.Firmicutes.Clostridia.Clostridiales.Family_XI_Incertae_Sedis.Tissierella.denovo820			-
Bacteria.Firmicutes.Clostridia.Clostridiales.Family_XI_Incertae_Sedis.Tissierella.denovo877			-
Bacteria.Firmicutes.Clostridia.Clostridiales.Family_XI_Incertae_Sedis.Tissierella.denovo898			-
Bacteria.Firmicutes.Clostridia.Clostridiales.Family_XII_Incertae_Sedis.Guggenheimella.denovo207			-
Bacteria.Firmicutes.Clostridia.Clostridiales.Family_XII_Incertae_Sedis.Guggenheimella.denovo638			-
Bacteria.Firmicutes.Clostridia.Clostridiales.Family_XII_Incertae_Sedis.Guggenheimella.denovo92			-
Bacteria.Firmicutes.Clostridia.Clostridiales.Family_XIII_Incertae_Sedis			-
Bacteria.Firmicutes.Clostridia.Clostridiales.Family_XIII_Incertae_Sedis.Anaerovorax_			-
Bacteria.Firmicutes.Clostridia.Clostridiales.Family_XIII_Incertae_Sedis.Anaerovorax_.denovo160			-
Bacteria.Firmicutes.Clostridia.Clostridiales.Family_XIII_Incertae_Sedis.Anaerovorax_.denovo317			-
Bacteria.Firmicutes.Clostridia.Clostridiales.Family_XIII_Incertae_Sedis.Anaerovorax_.denovo793			-
Bacteria.Firmicutes.Clostridia.Clostridiales.Family_XIII_Incertae_Sedis.g			-
Bacteria.Firmicutes.Clostridia.Clostridiales.Family_XIII_Incertae_Sedis.g.denovo1062			-
Bacteria.Firmicutes.Clostridia.Clostridiales.Family_XIII_Incertae_Sedis.g.denovo1181			-
Bacteria.Firmicutes.Clostridia.Clostridiales.Family_XIII_Incertae_Sedis.g.denovo415			-
Bacteria.Firmicutes.Clostridia.Clostridiales.Family_XIII_Incertae_Sedis.g.denovo508			-
Bacteria.Firmicutes.Clostridia.Clostridiales.Family_XIII_Incertae_Sedis.g.denovo614			-
Bacteria.Firmicutes.Clostridia.Clostridiales.Family_XIII_Incertae_Sedis.g.denovo742			-
Bacteria.Firmicutes.Clostridia.Clostridiales.Family_XIII_Incertae_Sedis.g.denovo834			-
Bacteria.Firmicutes.Clostridia.Clostridiales.Family_XIII_Incertae_Sedis.Incertae_Sedis			-
Bacteria.Firmicutes.Clostridia.Clostridiales.Family_XIII_Incertae_Sedis.Incertae_Sedis.denovo571			-
Bacteria.Firmicutes.Clostridia.Clostridiales.Family_XIII_Incertae_Sedis.Incertae_Sedis.denovo704			-
Bacteria.Firmicutes.Clostridia.Clostridiales.Family_XIII_Incertae_Sedis.Incertae_Sedis.denovo813			-
Bacteria.Firmicutes.Clostridia.Clostridiales.Family_XIII_Incertae_Sedis.Mogibacterium.denovo2117			-
Bacteria.Firmicutes.Clostridia.Clostridiales.Family_XIII_Incertae_Sedis.Mogibacterium.denovo435			-
Bacteria.Firmicutes.Clostridia.Clostridiales.Family_XIII_Incertae_Sedis.Mogibacterium.denovo478			-
Bacteria.Firmicutes.Clostridia.Clostridiales.Family_XIII_Incertae_Sedis.Mogibacterium.denovo680			-
Bacteria.Firmicutes.Clostridia.Clostridiales.Family_XIII_Incertae_Sedis.Mogibacterium.denovo711			-
Bacteria.Firmicutes.Clostridia.Clostridiales.Family_XIV_Incertae_Sedis			-
Bacteria.Firmicutes.Clostridia.Clostridiales.Family_XIV_Incertae_Sedis.Anaerobranca			-
Bacteria.Firmicutes.Clostridia.Clostridiales.Family_XIV_Incertae_Sedis.Anaerobranca.denovo121			-
Bacteria.Firmicutes.Clostridia.Clostridiales.Family_XIV_Incertae_Sedis.Anaerobranca.denovo1903			-
Bacteria.Firmicutes.Clostridia.Clostridiales.Gracilibacteraceae.g			-
Bacteria.Firmicutes.Clostridia.Clostridiales.Gracilibacteraceae.g.denovo924			-
Bacteria.Firmicutes.Clostridia.Clostridiales.Gracilibacteraceae.NA			-
Bacteria.Firmicutes.Clostridia.Clostridiales.Gracilibacteraceae.NA.denovo532			-
Bacteria.Firmicutes.Clostridia.Clostridiales.Lachnospiraceae.Butyrivibrio.denovo1464			-
Bacteria.Firmicutes.Clostridia.Clostridiales.Lachnospiraceae.Butyrivibrio.denovo1865			-
Bacteria.Firmicutes.Clostridia.Clostridiales.Lachnospiraceae.Butyrivibrio.denovo1980			-
Bacteria.Firmicutes.Clostridia.Clostridiales.Lachnospiraceae.Butyrivibrio.denovo506			-
Bacteria.Firmicutes.Clostridia.Clostridiales.Lachnospiraceae.Butyrivibrio.denovo778			-
Bacteria.Firmicutes.Clostridia.Clostridiales.Lachnospiraceae.Butyrivibrio.denovo907			-
Bacteria.Firmicutes.Clostridia.Clostridiales.Lachnospiraceae.Cellulosilyticum			-
Bacteria.Firmicutes.Clostridia.Clostridiales.Lachnospiraceae.Cellulosilyticum.denovo1023			-
Bacteria.Firmicutes.Clostridia.Clostridiales.Lachnospiraceae.Dorea			-
Bacteria.Firmicutes.Clostridia.Clostridiales.Lachnospiraceae.Dorea.denovo365			-
Bacteria.Firmicutes.Clostridia.Clostridiales.Lachnospiraceae.g.denovo117			-
Bacteria.Firmicutes.Clostridia.Clostridiales.Lachnospiraceae.g.denovo177			-
Bacteria.Firmicutes.Clostridia.Clostridiales.Lachnospiraceae.g.denovo178			-
Bacteria.Firmicutes.Clostridia.Clostridiales.Lachnospiraceae.g.denovo228			-
Bacteria.Firmicutes.Clostridia.Clostridiales.Lachnospiraceae.g.denovo239			-
Bacteria.Firmicutes.Clostridia.Clostridiales.Lachnospiraceae.g.denovo256			-
Bacteria.Firmicutes.Clostridia.Clostridiales.Lachnospiraceae.g.denovo431			-
Bacteria.Firmicutes.Clostridia.Clostridiales.Lachnospiraceae.g.denovo515			-
Bacteria.Firmicutes.Clostridia.Clostridiales.Lachnospiraceae.g.denovo525			-
Bacteria.Firmicutes.Clostridia.Clostridiales.Lachnospiraceae.g.denovo572			-
Bacteria.Firmicutes.Clostridia.Clostridiales.Lachnospiraceae.g.denovo588			-
Bacteria.Firmicutes.Clostridia.Clostridiales.Lachnospiraceae.g.denovo753			-
Bacteria.Firmicutes.Clostridia.Clostridiales.Lachnospiraceae.g.denovo788			-
Bacteria.Firmicutes.Clostridia.Clostridiales.Lachnospiraceae.g.denovo860			-
Bacteria.Firmicutes.Clostridia.Clostridiales.Lachnospiraceae.g.denovo940			-
Bacteria.Firmicutes.Clostridia.Clostridiales.Lachnospiraceae.g.denovo971			-
Bacteria.Firmicutes.Clostridia.Clostridiales.Lachnospiraceae.g.denovo993			-
Bacteria.Firmicutes.Clostridia.Clostridiales.Lachnospiraceae.Incertae_Sedis			-
Bacteria.Firmicutes.Clostridia.Clostridiales.Lachnospiraceae.Incertae_Sedis.denovo1094			-
Bacteria.Firmicutes.Clostridia.Clostridiales.Lachnospiraceae.Incertae_Sedis.denovo2490			-
Bacteria.Firmicutes.Clostridia.Clostridiales.Lachnospiraceae.Incertae_Sedis.denovo348			-
Bacteria.Firmicutes.Clostridia.Clostridiales.Lachnospiraceae.Incertae_Sedis.denovo353			-
Bacteria.Firmicutes.Clostridia.Clostridiales.Lachnospiraceae.Incertae_Sedis.denovo893			-
Bacteria.Firmicutes.Clostridia.Clostridiales.Lachnospiraceae.NA.denovo526			-
Bacteria.Firmicutes.Clostridia.Clostridiales.Lachnospiraceae.NA.denovo535			-
Bacteria.Firmicutes.Clostridia.Clostridiales.Lachnospiraceae.NA.denovo594			-
Bacteria.Firmicutes.Clostridia.Clostridiales.Lachnospiraceae.NA.denovo611			-
Bacteria.Firmicutes.Clostridia.Clostridiales.Lachnospiraceae.Roseburia			-
Bacteria.Firmicutes.Clostridia.Clostridiales.Lachnospiraceae.Roseburia.denovo308			-
Bacteria.Firmicutes.Clostridia.Clostridiales.NA			-
Bacteria.Firmicutes.Clostridia.Clostridiales.NA.NA			-
Bacteria.Firmicutes.Clostridia.Clostridiales.NA.NA.denovo102			-
Bacteria.Firmicutes.Clostridia.Clostridiales.NA.NA.denovo1621			-
Bacteria.Firmicutes.Clostridia.Clostridiales.NA.NA.denovo1633			-
Bacteria.Firmicutes.Clostridia.Clostridiales.NA.NA.denovo1674			-
Bacteria.Firmicutes.Clostridia.Clostridiales.NA.NA.denovo17			-
Bacteria.Firmicutes.Clostridia.Clostridiales.NA.NA.denovo1863			-
Bacteria.Firmicutes.Clostridia.Clostridiales.NA.NA.denovo2124			-
Bacteria.Firmicutes.Clostridia.Clostridiales.NA.NA.denovo2507			-
Bacteria.Firmicutes.Clostridia.Clostridiales.NA.NA.denovo439			-
Bacteria.Firmicutes.Clostridia.Clostridiales.NA.NA.denovo480			-
Bacteria.Firmicutes.Clostridia.Clostridiales.NA.NA.denovo603			-
Bacteria.Firmicutes.Clostridia.Clostridiales.NA.NA.denovo725			-
Bacteria.Firmicutes.Clostridia.Clostridiales.NA.NA.denovo766			-
Bacteria.Firmicutes.Clostridia.Clostridiales.NA.NA.denovo997			-
Bacteria.Firmicutes.Clostridia.Clostridiales.OPB54			-
Bacteria.Firmicutes.Clostridia.Clostridiales.OPB54.g			-
Bacteria.Firmicutes.Clostridia.Clostridiales.OPB54.g.denovo10			-
Bacteria.Firmicutes.Clostridia.Clostridiales.OPB54.g.denovo12			-
Bacteria.Firmicutes.Clostridia.Clostridiales.OPB54.g.denovo1228			-
Bacteria.Firmicutes.Clostridia.Clostridiales.OPB54.g.denovo1249			-
Bacteria.Firmicutes.Clostridia.Clostridiales.OPB54.g.denovo135			-
Bacteria.Firmicutes.Clostridia.Clostridiales.OPB54.g.denovo1401			-
Bacteria.Firmicutes.Clostridia.Clostridiales.OPB54.g.denovo141			-
Bacteria.Firmicutes.Clostridia.Clostridiales.OPB54.g.denovo1512			-
Bacteria.Firmicutes.Clostridia.Clostridiales.OPB54.g.denovo1572			-
Bacteria.Firmicutes.Clostridia.Clostridiales.OPB54.g.denovo1753			-
Bacteria.Firmicutes.Clostridia.Clostridiales.OPB54.g.denovo181			-
Bacteria.Firmicutes.Clostridia.Clostridiales.OPB54.g.denovo1834			-
Bacteria.Firmicutes.Clostridia.Clostridiales.OPB54.g.denovo1840			-
Bacteria.Firmicutes.Clostridia.Clostridiales.OPB54.g.denovo1860			-
Bacteria.Firmicutes.Clostridia.Clostridiales.OPB54.g.denovo1861			-
Bacteria.Firmicutes.Clostridia.Clostridiales.OPB54.g.denovo1899			-
Bacteria.Firmicutes.Clostridia.Clostridiales.OPB54.g.denovo1975			-
Bacteria.Firmicutes.Clostridia.Clostridiales.OPB54.g.denovo20			-
Bacteria.Firmicutes.Clostridia.Clostridiales.OPB54.g.denovo2057			-
Bacteria.Firmicutes.Clostridia.Clostridiales.OPB54.g.denovo2163			-
Bacteria.Firmicutes.Clostridia.Clostridiales.OPB54.g.denovo2381			-
Bacteria.Firmicutes.Clostridia.Clostridiales.OPB54.g.denovo2403			-
Bacteria.Firmicutes.Clostridia.Clostridiales.OPB54.g.denovo248			-
Bacteria.Firmicutes.Clostridia.Clostridiales.OPB54.g.denovo2534			-
Bacteria.Firmicutes.Clostridia.Clostridiales.OPB54.g.denovo265			-
Bacteria.Firmicutes.Clostridia.Clostridiales.OPB54.g.denovo2708			-
Bacteria.Firmicutes.Clostridia.Clostridiales.OPB54.g.denovo271			-
Bacteria.Firmicutes.Clostridia.Clostridiales.OPB54.g.denovo272			-
Bacteria.Firmicutes.Clostridia.Clostridiales.OPB54.g.denovo274			-
Bacteria.Firmicutes.Clostridia.Clostridiales.OPB54.g.denovo2757			-
Bacteria.Firmicutes.Clostridia.Clostridiales.OPB54.g.denovo3			-
Bacteria.Firmicutes.Clostridia.Clostridiales.OPB54.g.denovo300			-
Bacteria.Firmicutes.Clostridia.Clostridiales.OPB54.g.denovo303			-
Bacteria.Firmicutes.Clostridia.Clostridiales.OPB54.g.denovo309			-
Bacteria.Firmicutes.Clostridia.Clostridiales.OPB54.g.denovo434			-
Bacteria.Firmicutes.Clostridia.Clostridiales.OPB54.g.denovo483			-
Bacteria.Firmicutes.Clostridia.Clostridiales.OPB54.g.denovo50			-
Bacteria.Firmicutes.Clostridia.Clostridiales.OPB54.g.denovo504			-
Bacteria.Firmicutes.Clostridia.Clostridiales.OPB54.g.denovo566			-
Bacteria.Firmicutes.Clostridia.Clostridiales.OPB54.g.denovo569			-
Bacteria.Firmicutes.Clostridia.Clostridiales.OPB54.g.denovo574			-
Bacteria.Firmicutes.Clostridia.Clostridiales.OPB54.g.denovo597			-
Bacteria.Firmicutes.Clostridia.Clostridiales.OPB54.g.denovo600			-
Bacteria.Firmicutes.Clostridia.Clostridiales.OPB54.g.denovo624			-
Bacteria.Firmicutes.Clostridia.Clostridiales.OPB54.g.denovo656			-
Bacteria.Firmicutes.Clostridia.Clostridiales.OPB54.g.denovo666			-
Bacteria.Firmicutes.Clostridia.Clostridiales.OPB54.g.denovo686			-
Bacteria.Firmicutes.Clostridia.Clostridiales.OPB54.g.denovo695			-
Bacteria.Firmicutes.Clostridia.Clostridiales.OPB54.g.denovo739			-
Bacteria.Firmicutes.Clostridia.Clostridiales.OPB54.g.denovo748			-
Bacteria.Firmicutes.Clostridia.Clostridiales.OPB54.g.denovo761			-
Bacteria.Firmicutes.Clostridia.Clostridiales.OPB54.g.denovo775			-
Bacteria.Firmicutes.Clostridia.Clostridiales.OPB54.g.denovo789			-
Bacteria.Firmicutes.Clostridia.Clostridiales.OPB54.g.denovo790			-
Bacteria.Firmicutes.Clostridia.Clostridiales.OPB54.g.denovo797			-
Bacteria.Firmicutes.Clostridia.Clostridiales.OPB54.g.denovo798			-
Bacteria.Firmicutes.Clostridia.Clostridiales.OPB54.g.denovo826			-
Bacteria.Firmicutes.Clostridia.Clostridiales.OPB54.g.denovo869			-
Bacteria.Firmicutes.Clostridia.Clostridiales.OPB54.g.denovo916			-
Bacteria.Firmicutes.Clostridia.Clostridiales.OPB54.g.denovo949			-
Bacteria.Firmicutes.Clostridia.Clostridiales.OPB54.g.denovo952			-
Bacteria.Firmicutes.Clostridia.Clostridiales.OPB54.g.denovo986			-
Bacteria.Firmicutes.Clostridia.Clostridiales.Peptococcaceae			-
Bacteria.Firmicutes.Clostridia.Clostridiales.Peptococcaceae.Cryptanaerobacter			-
Bacteria.Firmicutes.Clostridia.Clostridiales.Peptococcaceae.Cryptanaerobacter.denovo118			-
Bacteria.Firmicutes.Clostridia.Clostridiales.Peptococcaceae.Cryptanaerobacter.denovo1187			-
Bacteria.Firmicutes.Clostridia.Clostridiales.Peptococcaceae.Cryptanaerobacter.denovo1378			-
Bacteria.Firmicutes.Clostridia.Clostridiales.Peptococcaceae.Cryptanaerobacter.denovo1428			-
Bacteria.Firmicutes.Clostridia.Clostridiales.Peptococcaceae.Cryptanaerobacter.denovo169			-
Bacteria.Firmicutes.Clostridia.Clostridiales.Peptococcaceae.Desulfitibacter.denovo1655			-
Bacteria.Firmicutes.Clostridia.Clostridiales.Peptococcaceae.Desulfitibacter.denovo247			-
Bacteria.Firmicutes.Clostridia.Clostridiales.Peptococcaceae.Desulfitibacter.denovo287			-
Bacteria.Firmicutes.Clostridia.Clostridiales.Peptococcaceae.Desulfitibacter.denovo386			-
Bacteria.Firmicutes.Clostridia.Clostridiales.Peptococcaceae.Desulfitibacter.denovo568			-
Bacteria.Firmicutes.Clostridia.Clostridiales.Peptococcaceae.Desulfitobacterium			-
Bacteria.Firmicutes.Clostridia.Clostridiales.Peptococcaceae.Desulfitobacterium.denovo292			-
Bacteria.Firmicutes.Clostridia.Clostridiales.Peptococcaceae.Desulfotomaculum			-
Bacteria.Firmicutes.Clostridia.Clostridiales.Peptococcaceae.Desulfotomaculum.denovo623			-
Bacteria.Firmicutes.Clostridia.Clostridiales.Peptococcaceae.g			-
Bacteria.Firmicutes.Clostridia.Clostridiales.Peptococcaceae.g.denovo1438			-
Bacteria.Firmicutes.Clostridia.Clostridiales.Peptococcaceae.g.denovo194			-
Bacteria.Firmicutes.Clostridia.Clostridiales.Peptococcaceae.g.denovo222			-
Bacteria.Firmicutes.Clostridia.Clostridiales.Peptococcaceae.g.denovo414			-
Bacteria.Firmicutes.Clostridia.Clostridiales.Peptococcaceae.g.denovo429			0.0366275
Bacteria.Firmicutes.Clostridia.Clostridiales.Peptococcaceae.g.denovo517			-
Bacteria.Firmicutes.Clostridia.Clostridiales.Peptococcaceae.g.denovo548			-
Bacteria.Firmicutes.Clostridia.Clostridiales.Peptococcaceae.g.denovo590			-
Bacteria.Firmicutes.Clostridia.Clostridiales.Peptococcaceae.g.denovo722			-
Bacteria.Firmicutes.Clostridia.Clostridiales.Peptococcaceae.g.denovo807			-
Bacteria.Firmicutes.Clostridia.Clostridiales.Peptococcaceae.g.denovo818			-
Bacteria.Firmicutes.Clostridia.Clostridiales.Peptococcaceae.g.denovo839			-
Bacteria.Firmicutes.Clostridia.Clostridiales.Peptococcaceae.g.denovo985			-
Bacteria.Firmicutes.Clostridia.Clostridiales.Peptococcaceae.NA			-
Bacteria.Firmicutes.Clostridia.Clostridiales.Peptococcaceae.NA.denovo405			-
Bacteria.Firmicutes.Clostridia.Clostridiales.Peptococcaceae.NA.denovo689			-
Bacteria.Firmicutes.Clostridia.Clostridiales.Peptococcaceae.Peptococcus			-
Bacteria.Firmicutes.Clostridia.Clostridiales.Peptococcaceae.Peptococcus.denovo470			-
Bacteria.Firmicutes.Clostridia.Clostridiales.Peptostreptococcaceae			-
Bacteria.Firmicutes.Clostridia.Clostridiales.Peptostreptococcaceae.g			-
Bacteria.Firmicutes.Clostridia.Clostridiales.Peptostreptococcaceae.g.denovo1528			-
Bacteria.Firmicutes.Clostridia.Clostridiales.Peptostreptococcaceae.g.denovo494			-
Bacteria.Firmicutes.Clostridia.Clostridiales.Peptostreptococcaceae.Incertae_Sedis			-
Bacteria.Firmicutes.Clostridia.Clostridiales.Peptostreptococcaceae.Incertae_Sedis.denovo1247			-
Bacteria.Firmicutes.Clostridia.Clostridiales.Peptostreptococcaceae.Incertae_Sedis.denovo1348			-
Bacteria.Firmicutes.Clostridia.Clostridiales.Peptostreptococcaceae.Incertae_Sedis.denovo1359			-
Bacteria.Firmicutes.Clostridia.Clostridiales.Peptostreptococcaceae.Incertae_Sedis.denovo1534			-
Bacteria.Firmicutes.Clostridia.Clostridiales.Peptostreptococcaceae.Incertae_Sedis.denovo1986			-
Bacteria.Firmicutes.Clostridia.Clostridiales.Peptostreptococcaceae.Incertae_Sedis.denovo2204			-
Bacteria.Firmicutes.Clostridia.Clostridiales.Peptostreptococcaceae.Incertae_Sedis.denovo2419			-
Bacteria.Firmicutes.Clostridia.Clostridiales.Peptostreptococcaceae.Incertae_Sedis.denovo249			-
Bacteria.Firmicutes.Clostridia.Clostridiales.Peptostreptococcaceae.Incertae_Sedis.denovo42			-
Bacteria.Firmicutes.Clostridia.Clostridiales.Peptostreptococcaceae.Incertae_Sedis.denovo812			-
Bacteria.Firmicutes.Clostridia.Clostridiales.Peptostreptococcaceae.NA			-
Bacteria.Firmicutes.Clostridia.Clostridiales.Peptostreptococcaceae.NA.denovo24			-
Bacteria.Firmicutes.Clostridia.Clostridiales.Peptostreptococcaceae.NA.denovo311			-
Bacteria.Firmicutes.Clostridia.Clostridiales.Peptostreptococcaceae.Peptostreptococcus			-
Bacteria.Firmicutes.Clostridia.Clostridiales.Peptostreptococcaceae.Peptostreptococcus.denovo356			-
Bacteria.Firmicutes.Clostridia.Clostridiales.Peptostreptococcaceae.Proteocatella			-
Bacteria.Firmicutes.Clostridia.Clostridiales.Peptostreptococcaceae.Proteocatella.denovo715			-
Bacteria.Firmicutes.Clostridia.Clostridiales.Ruminococcaceae			-
Bacteria.Firmicutes.Clostridia.Clostridiales.Ruminococcaceae.Acetivibrio			-
Bacteria.Firmicutes.Clostridia.Clostridiales.Ruminococcaceae.Acetivibrio.denovo153			-
Bacteria.Firmicutes.Clostridia.Clostridiales.Ruminococcaceae.Anaerotruncus			-
Bacteria.Firmicutes.Clostridia.Clostridiales.Ruminococcaceae.Anaerotruncus.denovo545			-
Bacteria.Firmicutes.Clostridia.Clostridiales.Ruminococcaceae.Fastidiosipila			-
Bacteria.Firmicutes.Clostridia.Clostridiales.Ruminococcaceae.Fastidiosipila.denovo1020			-
Bacteria.Firmicutes.Clostridia.Clostridiales.Ruminococcaceae.Fastidiosipila.denovo1143			-
Bacteria.Firmicutes.Clostridia.Clostridiales.Ruminococcaceae.Fastidiosipila.denovo120			-
Bacteria.Firmicutes.Clostridia.Clostridiales.Ruminococcaceae.Fastidiosipila.denovo1231			-
Bacteria.Firmicutes.Clostridia.Clostridiales.Ruminococcaceae.Fastidiosipila.denovo137			-
Bacteria.Firmicutes.Clostridia.Clostridiales.Ruminococcaceae.Fastidiosipila.denovo1590			-
Bacteria.Firmicutes.Clostridia.Clostridiales.Ruminococcaceae.Fastidiosipila.denovo1591			-
Bacteria.Firmicutes.Clostridia.Clostridiales.Ruminococcaceae.Fastidiosipila.denovo188			-
Bacteria.Firmicutes.Clostridia.Clostridiales.Ruminococcaceae.Fastidiosipila.denovo193			-
Bacteria.Firmicutes.Clostridia.Clostridiales.Ruminococcaceae.Fastidiosipila.denovo2072			-
Bacteria.Firmicutes.Clostridia.Clostridiales.Ruminococcaceae.Fastidiosipila.denovo225			-
Bacteria.Firmicutes.Clostridia.Clostridiales.Ruminococcaceae.Fastidiosipila.denovo2572			-
Bacteria.Firmicutes.Clostridia.Clostridiales.Ruminococcaceae.Fastidiosipila.denovo288			-
Bacteria.Firmicutes.Clostridia.Clostridiales.Ruminococcaceae.Fastidiosipila.denovo332			-
Bacteria.Firmicutes.Clostridia.Clostridiales.Ruminococcaceae.Fastidiosipila.denovo354			-
Bacteria.Firmicutes.Clostridia.Clostridiales.Ruminococcaceae.Fastidiosipila.denovo554			-
Bacteria.Firmicutes.Clostridia.Clostridiales.Ruminococcaceae.Fastidiosipila.denovo617			-
Bacteria.Firmicutes.Clostridia.Clostridiales.Ruminococcaceae.Fastidiosipila.denovo653			-
Bacteria.Firmicutes.Clostridia.Clostridiales.Ruminococcaceae.Fastidiosipila.denovo808			-
Bacteria.Firmicutes.Clostridia.Clostridiales.Ruminococcaceae.Fastidiosipila.denovo853			-
Bacteria.Firmicutes.Clostridia.Clostridiales.Ruminococcaceae.Fastidiosipila.denovo887			-
Bacteria.Firmicutes.Clostridia.Clostridiales.Ruminococcaceae.Fastidiosipila.denovo963			-
Bacteria.Firmicutes.Clostridia.Clostridiales.Ruminococcaceae.Fastidiosipila.denovo996			-
Bacteria.Firmicutes.Clostridia.Clostridiales.Ruminococcaceae.g			-
Bacteria.Firmicutes.Clostridia.Clostridiales.Ruminococcaceae.g.denovo1042			-
Bacteria.Firmicutes.Clostridia.Clostridiales.Ruminococcaceae.g.denovo1112			-
Bacteria.Firmicutes.Clostridia.Clostridiales.Ruminococcaceae.g.denovo1319			-
Bacteria.Firmicutes.Clostridia.Clostridiales.Ruminococcaceae.g.denovo1344			-
Bacteria.Firmicutes.Clostridia.Clostridiales.Ruminococcaceae.g.denovo1434			-
Bacteria.Firmicutes.Clostridia.Clostridiales.Ruminococcaceae.g.denovo1501			-
Bacteria.Firmicutes.Clostridia.Clostridiales.Ruminococcaceae.g.denovo162			-
Bacteria.Firmicutes.Clostridia.Clostridiales.Ruminococcaceae.g.denovo1875			-
Bacteria.Firmicutes.Clostridia.Clostridiales.Ruminococcaceae.g.denovo212			-
Bacteria.Firmicutes.Clostridia.Clostridiales.Ruminococcaceae.g.denovo234			-
Bacteria.Firmicutes.Clostridia.Clostridiales.Ruminococcaceae.g.denovo255			-
Bacteria.Firmicutes.Clostridia.Clostridiales.Ruminococcaceae.g.denovo30			-
Bacteria.Firmicutes.Clostridia.Clostridiales.Ruminococcaceae.g.denovo334			-
Bacteria.Firmicutes.Clostridia.Clostridiales.Ruminococcaceae.g.denovo338			-
Bacteria.Firmicutes.Clostridia.Clostridiales.Ruminococcaceae.g.denovo343			-
Bacteria.Firmicutes.Clostridia.Clostridiales.Ruminococcaceae.g.denovo381			-
Bacteria.Firmicutes.Clostridia.Clostridiales.Ruminococcaceae.g.denovo436			-
Bacteria.Firmicutes.Clostridia.Clostridiales.Ruminococcaceae.g.denovo446			-
Bacteria.Firmicutes.Clostridia.Clostridiales.Ruminococcaceae.g.denovo486			-
Bacteria.Firmicutes.Clostridia.Clostridiales.Ruminococcaceae.g.denovo598			-
Bacteria.Firmicutes.Clostridia.Clostridiales.Ruminococcaceae.g.denovo645			-
Bacteria.Firmicutes.Clostridia.Clostridiales.Ruminococcaceae.g.denovo690			-
Bacteria.Firmicutes.Clostridia.Clostridiales.Ruminococcaceae.g.denovo732			-
Bacteria.Firmicutes.Clostridia.Clostridiales.Ruminococcaceae.g.denovo754			-
Bacteria.Firmicutes.Clostridia.Clostridiales.Ruminococcaceae.g.denovo787			-
Bacteria.Firmicutes.Clostridia.Clostridiales.Ruminococcaceae.g.denovo868			-
Bacteria.Firmicutes.Clostridia.Clostridiales.Ruminococcaceae.g.denovo908			-
Bacteria.Firmicutes.Clostridia.Clostridiales.Ruminococcaceae.g.denovo913			-
Bacteria.Firmicutes.Clostridia.Clostridiales.Ruminococcaceae.g.denovo946			-
Bacteria.Firmicutes.Clostridia.Clostridiales.Ruminococcaceae.g.denovo981			-
Bacteria.Firmicutes.Clostridia.Clostridiales.Ruminococcaceae.Incertae_Sedis.denovo1120			-
Bacteria.Firmicutes.Clostridia.Clostridiales.Ruminococcaceae.Incertae_Sedis.denovo1166			-
Bacteria.Firmicutes.Clostridia.Clostridiales.Ruminococcaceae.Incertae_Sedis.denovo1362			-
Bacteria.Firmicutes.Clostridia.Clostridiales.Ruminococcaceae.Incertae_Sedis.denovo1576			-
Bacteria.Firmicutes.Clostridia.Clostridiales.Ruminococcaceae.Incertae_Sedis.denovo1665			-
Bacteria.Firmicutes.Clostridia.Clostridiales.Ruminococcaceae.Incertae_Sedis.denovo1878			-
Bacteria.Firmicutes.Clostridia.Clostridiales.Ruminococcaceae.Incertae_Sedis.denovo1968			-
Bacteria.Firmicutes.Clostridia.Clostridiales.Ruminococcaceae.Incertae_Sedis.denovo218			-
Bacteria.Firmicutes.Clostridia.Clostridiales.Ruminococcaceae.Incertae_Sedis.denovo236			-
Bacteria.Firmicutes.Clostridia.Clostridiales.Ruminococcaceae.Incertae_Sedis.denovo293			-
Bacteria.Firmicutes.Clostridia.Clostridiales.Ruminococcaceae.Incertae_Sedis.denovo369			-
Bacteria.Firmicutes.Clostridia.Clostridiales.Ruminococcaceae.Incertae_Sedis.denovo410			-
Bacteria.Firmicutes.Clostridia.Clostridiales.Ruminococcaceae.Incertae_Sedis.denovo46			-
Bacteria.Firmicutes.Clostridia.Clostridiales.Ruminococcaceae.Incertae_Sedis.denovo499			-
Bacteria.Firmicutes.Clostridia.Clostridiales.Ruminococcaceae.Incertae_Sedis.denovo609			-
Bacteria.Firmicutes.Clostridia.Clostridiales.Ruminococcaceae.Incertae_Sedis.denovo629			-
Bacteria.Firmicutes.Clostridia.Clostridiales.Ruminococcaceae.Incertae_Sedis.denovo707			-
Bacteria.Firmicutes.Clostridia.Clostridiales.Ruminococcaceae.Incertae_Sedis.denovo720			-
Bacteria.Firmicutes.Clostridia.Clostridiales.Ruminococcaceae.Incertae_Sedis.denovo730			-
Bacteria.Firmicutes.Clostridia.Clostridiales.Ruminococcaceae.Incertae_Sedis.denovo847			-
Bacteria.Firmicutes.Clostridia.Clostridiales.Ruminococcaceae.Incertae_Sedis.denovo854			-
Bacteria.Firmicutes.Clostridia.Clostridiales.Ruminococcaceae.Incertae_Sedis.denovo866			-
Bacteria.Firmicutes.Clostridia.Clostridiales.Ruminococcaceae.Incertae_Sedis.denovo884			-
Bacteria.Firmicutes.Clostridia.Clostridiales.Ruminococcaceae.Incertae_Sedis.denovo891			-
Bacteria.Firmicutes.Clostridia.Clostridiales.Ruminococcaceae.Incertae_Sedis.denovo90			-
Bacteria.Firmicutes.Clostridia.Clostridiales.Ruminococcaceae.NA			-
Bacteria.Firmicutes.Clostridia.Clostridiales.Ruminococcaceae.NA.denovo1121			-
Bacteria.Firmicutes.Clostridia.Clostridiales.Ruminococcaceae.NA.denovo2272			-
Bacteria.Firmicutes.Clostridia.Clostridiales.Ruminococcaceae.NA.denovo7			-
Bacteria.Firmicutes.Clostridia.Clostridiales.Ruminococcaceae.Papillibacter			-
Bacteria.Firmicutes.Clostridia.Clostridiales.Ruminococcaceae.Papillibacter.denovo736			-
Bacteria.Firmicutes.Clostridia.Clostridiales.Ruminococcaceae.Pseudoflavonifractor			-
Bacteria.Firmicutes.Clostridia.Clostridiales.Ruminococcaceae.Pseudoflavonifractor.denovo857			-
Bacteria.Firmicutes.Clostridia.Clostridiales.Ruminococcaceae.Ruminococcus			-
Bacteria.Firmicutes.Clostridia.Clostridiales.Ruminococcaceae.Ruminococcus.denovo380			-
Bacteria.Firmicutes.Clostridia.Clostridiales.Ruminococcaceae.Ruminococcus.denovo59			-
Bacteria.Firmicutes.Clostridia.Clostridiales.Ruminococcaceae.Ruminococcus.denovo605			-
Bacteria.Firmicutes.Clostridia.Clostridiales.Ruminococcaceae.Ruminococcus.denovo691			-
Bacteria.Firmicutes.Clostridia.Clostridiales.Syntrophomonadaceae			-
Bacteria.Firmicutes.Clostridia.Clostridiales.Syntrophomonadaceae.Dethiobacter			-
Bacteria.Firmicutes.Clostridia.Clostridiales.Syntrophomonadaceae.Dethiobacter.denovo267			-
Bacteria.Firmicutes.Clostridia.Clostridiales.Syntrophomonadaceae.Dethiobacter.denovo318			-
Bacteria.Firmicutes.Clostridia.Clostridiales.Syntrophomonadaceae.Dethiobacter.denovo402			-
Bacteria.Firmicutes.Clostridia.Clostridiales.Syntrophomonadaceae.Dethiobacter.denovo430			-
Bacteria.Firmicutes.Clostridia.Clostridiales.Syntrophomonadaceae.Dethiobacter.denovo706			-
Bacteria.Firmicutes.Clostridia.Clostridiales.Syntrophomonadaceae.Dethiobacter.denovo878			-
Bacteria.Firmicutes.Clostridia.Clostridiales.Syntrophomonadaceae.g			-
Bacteria.Firmicutes.Clostridia.Clostridiales.Syntrophomonadaceae.g.denovo1124			-
Bacteria.Firmicutes.Clostridia.Clostridiales.Syntrophomonadaceae.g.denovo1408			-
Bacteria.Firmicutes.Clostridia.Clostridiales.Syntrophomonadaceae.g.denovo237			-
Bacteria.Firmicutes.Clostridia.Clostridiales.Syntrophomonadaceae.g.denovo282			-
Bacteria.Firmicutes.Clostridia.Clostridiales.Syntrophomonadaceae.g.denovo294			-
Bacteria.Firmicutes.Clostridia.Clostridiales.Syntrophomonadaceae.g.denovo341			-
Bacteria.Firmicutes.Clostridia.Clostridiales.Syntrophomonadaceae.g.denovo359			-
Bacteria.Firmicutes.Clostridia.Clostridiales.Syntrophomonadaceae.g.denovo524			-
Bacteria.Firmicutes.Clostridia.Clostridiales.Syntrophomonadaceae.g.denovo735			-
Bacteria.Firmicutes.Clostridia.Clostridiales.Syntrophomonadaceae.g.denovo831			-
Bacteria.Firmicutes.Clostridia.Clostridiales.Syntrophomonadaceae.NA			-
Bacteria.Firmicutes.Clostridia.Clostridiales.Syntrophomonadaceae.NA.denovo1096			-
Bacteria.Firmicutes.Clostridia.Clostridiales.Syntrophomonadaceae.NA.denovo1370			-
Bacteria.Firmicutes.Clostridia.Clostridiales.Syntrophomonadaceae.NA.denovo220			-
Bacteria.Firmicutes.Clostridia.Clostridiales.Syntrophomonadaceae.NA.denovo844			-
Bacteria.Firmicutes.Clostridia.Clostridiales.Syntrophomonadaceae.NA.denovo983			-
Bacteria.Firmicutes.Clostridia.Clostridiales.Syntrophomonadaceae.Syntrophomonas			-
Bacteria.Firmicutes.Clostridia.Clostridiales.Syntrophomonadaceae.Syntrophomonas.denovo1612			-
Bacteria.Firmicutes.Clostridia.Clostridiales.Syntrophomonadaceae.Syntrophomonas.denovo1849			-
Bacteria.Firmicutes.Clostridia.Clostridiales.Syntrophomonadaceae.Syntrophomonas.denovo2319			-
Bacteria.Firmicutes.Clostridia.Clostridiales.Syntrophomonadaceae.Syntrophomonas.denovo263			-
Bacteria.Firmicutes.Clostridia.Clostridiales.Syntrophomonadaceae.Syntrophomonas.denovo442			-
Bacteria.Firmicutes.Clostridia.Clostridiales.Syntrophomonadaceae.Syntrophomonas.denovo547			-
Bacteria.Firmicutes.Clostridia.Clostridiales.Syntrophomonadaceae.Syntrophomonas.denovo738			-
Bacteria.Firmicutes.Clostridia.Clostridiales.Syntrophomonadaceae.Syntrophomonas.denovo79			-
Bacteria.Firmicutes.Clostridia.Clostridiales.Syntrophomonadaceae.Syntrophomonas.denovo873			-
Bacteria.Firmicutes.Clostridia.Clostridiales.uncultured			-
Bacteria.Firmicutes.Clostridia.Clostridiales.uncultured.g			-
Bacteria.Firmicutes.Clostridia.Clostridiales.uncultured.g.denovo471			-
Bacteria.Firmicutes.Clostridia.Clostridiales.Veillonellaceae			-
Bacteria.Firmicutes.Clostridia.Clostridiales.Veillonellaceae.g			-
Bacteria.Firmicutes.Clostridia.Clostridiales.Veillonellaceae.g.denovo423			-
Bacteria.Firmicutes.Clostridia.D8A_2			-
Bacteria.Firmicutes.Clostridia.D8A_2.f			-
Bacteria.Firmicutes.Clostridia.D8A_2.f.g			-
Bacteria.Firmicutes.Clostridia.D8A_2.f.g.denovo1177			-
Bacteria.Firmicutes.Clostridia.D8A_2.f.g.denovo203			-
Bacteria.Firmicutes.Clostridia.D8A_2.f.g.denovo364			-
Bacteria.Firmicutes.Clostridia.D8A_2.f.g.denovo407			-
Bacteria.Firmicutes.Clostridia.D8A_2.f.g.denovo452			-
Bacteria.Firmicutes.Clostridia.D8A_2.f.g.denovo511			-
Bacteria.Firmicutes.Clostridia.D8A_2.f.g.denovo840			-
Bacteria.Firmicutes.Clostridia.D8A_2.f.g.denovo942			-
Bacteria.Firmicutes.Clostridia.Halanaerobiales			-
Bacteria.Firmicutes.Clostridia.Halanaerobiales.Halanaerobiaceae			-
Bacteria.Firmicutes.Clostridia.Halanaerobiales.Halanaerobiaceae.Halocella			-
Bacteria.Firmicutes.Clostridia.Halanaerobiales.Halanaerobiaceae.Halocella.denovo95			-
Bacteria.Firmicutes.Clostridia.Thermoanaerobacterales			-
Bacteria.Firmicutes.Clostridia.Thermoanaerobacterales.Family_III_Incertae_Sedis			-
Bacteria.Firmicutes.Clostridia.Thermoanaerobacterales.Family_III_Incertae_Sedis.Tepidanaerobacter			-
Bacteria.Firmicutes.Clostridia.Thermoanaerobacterales.Family_III_Incertae_Sedis.Tepidanaerobacter.denovo1148			-
Bacteria.Firmicutes.Clostridia.Thermoanaerobacterales.Family_III_Incertae_Sedis.Tepidanaerobacter.denovo1165			-
Bacteria.Firmicutes.Clostridia.Thermoanaerobacterales.Family_III_Incertae_Sedis.Tepidanaerobacter.denovo1329			-
Bacteria.Firmicutes.Clostridia.Thermoanaerobacterales.Family_III_Incertae_Sedis.Tepidanaerobacter.denovo468			-
Bacteria.Firmicutes.Clostridia.Thermoanaerobacterales.Family_III_Incertae_Sedis.Tepidanaerobacter.denovo484			-
Bacteria.Firmicutes.Clostridia.Thermoanaerobacterales.Family_III_Incertae_Sedis.Tepidanaerobacter.denovo585			-
Bacteria.Firmicutes.Clostridia.Thermoanaerobacterales.Family_III_Incertae_Sedis.Tepidanaerobacter.denovo587			-
Bacteria.Firmicutes.Clostridia.Thermoanaerobacterales.Family_III_Incertae_Sedis.Tepidanaerobacter.denovo811			-
Bacteria.Firmicutes.Clostridia.Thermoanaerobacterales.Family_III_Incertae_Sedis.Tepidanaerobacter.denovo930			-
Bacteria.Firmicutes.Clostridia.Thermoanaerobacterales.Thermoanaerobacteraceae			-
Bacteria.Firmicutes.Clostridia.Thermoanaerobacterales.Thermoanaerobacteraceae.Gelria			-
Bacteria.Firmicutes.Clostridia.Thermoanaerobacterales.Thermoanaerobacteraceae.Gelria.denovo1032			-
Bacteria.Firmicutes.Clostridia.Thermoanaerobacterales.Thermoanaerobacteraceae.Gelria.denovo154			-
Bacteria.Firmicutes.Clostridia.Thermoanaerobacterales.Thermoanaerobacteraceae.Gelria.denovo1561			-
Bacteria.Firmicutes.Clostridia.Thermoanaerobacterales.Thermoanaerobacteraceae.Gelria.denovo1645			-
Bacteria.Firmicutes.Clostridia.Thermoanaerobacterales.Thermoanaerobacteraceae.Gelria.denovo1698			-
Bacteria.Firmicutes.Clostridia.Thermoanaerobacterales.Thermoanaerobacteraceae.Gelria.denovo1820			-
Bacteria.Firmicutes.Clostridia.Thermoanaerobacterales.Thermoanaerobacteraceae.Gelria.denovo1889			-
Bacteria.Firmicutes.Clostridia.Thermoanaerobacterales.Thermoanaerobacteraceae.Gelria.denovo235			-
Bacteria.Firmicutes.Clostridia.Thermoanaerobacterales.Thermoanaerobacteraceae.Gelria.denovo2467			-
Bacteria.Firmicutes.Clostridia.Thermoanaerobacterales.Thermoanaerobacteraceae.Gelria.denovo26			-
Bacteria.Firmicutes.Clostridia.Thermoanaerobacterales.Thermoanaerobacteraceae.Gelria.denovo295			-
Bacteria.Firmicutes.Clostridia.Thermoanaerobacterales.Thermoanaerobacteraceae.Gelria.denovo296			-
Bacteria.Firmicutes.Clostridia.Thermoanaerobacterales.Thermoanaerobacteraceae.Gelria.denovo327			-
Bacteria.Firmicutes.Clostridia.Thermoanaerobacterales.Thermoanaerobacteraceae.Gelria.denovo378			-
Bacteria.Firmicutes.Clostridia.Thermoanaerobacterales.Thermoanaerobacteraceae.Gelria.denovo399			-
Bacteria.Firmicutes.Clostridia.Thermoanaerobacterales.Thermoanaerobacteraceae.Gelria.denovo485			-
Bacteria.Firmicutes.Clostridia.Thermoanaerobacterales.Thermoanaerobacteraceae.Gelria.denovo646			-
Bacteria.Firmicutes.Clostridia.Thermoanaerobacterales.Thermoanaerobacteraceae.Gelria.denovo719			-
Bacteria.Firmicutes.Clostridia.Thermoanaerobacterales.Thermoanaerobacteraceae.Gelria.denovo802			-
Bacteria.Firmicutes.Clostridia.Thermoanaerobacterales.Thermoanaerobacteraceae.Gelria.denovo841			-
Bacteria.Firmicutes.Clostridia.Thermoanaerobacterales.Thermoanaerobacteraceae.Gelria.denovo947			-
Bacteria.Firmicutes.Clostridia.Thermoanaerobacterales.Thermoanaerobacteraceae.Moorella			-
Bacteria.Firmicutes.Clostridia.Thermoanaerobacterales.Thermoanaerobacteraceae.Moorella.denovo1538			-
Bacteria.Firmicutes.Clostridia.Thermoanaerobacterales.Thermoanaerobacteraceae.Moorella.denovo2318			-
Bacteria.Firmicutes.Clostridia.Thermoanaerobacterales.Thermoanaerobacteraceae.Syntrophaceticus			-
Bacteria.Firmicutes.Clostridia.Thermoanaerobacterales.Thermoanaerobacteraceae.Syntrophaceticus.denovo199			-
Bacteria.Firmicutes.Erysipelotrichi			-
Bacteria.Firmicutes.Erysipelotrichi.Erysipelotrichales			-
Bacteria.Firmicutes.Erysipelotrichi.Erysipelotrichales.Erysipelotrichaceae			-
Bacteria.Firmicutes.Erysipelotrichi.Erysipelotrichales.Erysipelotrichaceae.Erysipelothrix			-
Bacteria.Firmicutes.Erysipelotrichi.Erysipelotrichales.Erysipelotrichaceae.Erysipelothrix.denovo432			-
Bacteria.Firmicutes.Erysipelotrichi.Erysipelotrichales.Erysipelotrichaceae.Erysipelothrix.denovo625			-
Bacteria.Firmicutes.Erysipelotrichi.Erysipelotrichales.Erysipelotrichaceae.g			-
Bacteria.Firmicutes.Erysipelotrichi.Erysipelotrichales.Erysipelotrichaceae.g.denovo358			-
Bacteria.Firmicutes.Erysipelotrichi.Erysipelotrichales.Erysipelotrichaceae.Turicibacter			-
Bacteria.Firmicutes.Erysipelotrichi.Erysipelotrichales.Erysipelotrichaceae.Turicibacter.denovo111			-
Bacteria.Firmicutes.Erysipelotrichi.Erysipelotrichales.Erysipelotrichaceae.Turicibacter.denovo1290			-
Bacteria.Firmicutes.Erysipelotrichi.Erysipelotrichales.Erysipelotrichaceae.Turicibacter.denovo2178			-
Bacteria.Firmicutes.NA			-
Bacteria.Firmicutes.NA.NA			-
Bacteria.Firmicutes.NA.NA.NA			-
Bacteria.Firmicutes.NA.NA.NA.NA			-
Bacteria.Firmicutes.NA.NA.NA.NA.denovo1904			-
Bacteria.Fusobacteria			-
Bacteria.Fusobacteria.Fusobacteria			-
Bacteria.Fusobacteria.Fusobacteria.Fusobacteriales			-
Bacteria.Fusobacteria.Fusobacteria.Fusobacteriales.Leptotrichiaceae			-
Bacteria.Fusobacteria.Fusobacteria.Fusobacteriales.Leptotrichiaceae.g			-
Bacteria.Fusobacteria.Fusobacteria.Fusobacteriales.Leptotrichiaceae.g.denovo275			-
Bacteria.Gemmatimonadetes			-
Bacteria.Gemmatimonadetes.Gemmatimonadetes			-
Bacteria.Gemmatimonadetes.Gemmatimonadetes.Gemmatimonadales			-
Bacteria.Gemmatimonadetes.Gemmatimonadetes.Gemmatimonadales.Gemmatimonadaceae			-
Bacteria.Gemmatimonadetes.Gemmatimonadetes.Gemmatimonadales.Gemmatimonadaceae.Gemmatimonas			-
Bacteria.Gemmatimonadetes.Gemmatimonadetes.Gemmatimonadales.Gemmatimonadaceae.Gemmatimonas.denovo189			-
Bacteria.Lentisphaerae			-
Bacteria.Lentisphaerae.Lentisphaeria			-
Bacteria.Lentisphaerae.Lentisphaeria.055B07_P_DI_P58.f.g.denovo1201			-
Bacteria.Lentisphaerae.Lentisphaeria.055B07_P_DI_P58.f.g.denovo252			-
Bacteria.Lentisphaerae.Lentisphaeria.113B434			-
Bacteria.Lentisphaerae.Lentisphaeria.113B434.f			-
Bacteria.Lentisphaerae.Lentisphaeria.113B434.f.g			-
Bacteria.Lentisphaerae.Lentisphaeria.113B434.f.g.denovo290			-
Bacteria.Lentisphaerae.Lentisphaeria.BS5			-
Bacteria.Lentisphaerae.Lentisphaeria.BS5.f			-
Bacteria.Lentisphaerae.Lentisphaeria.BS5.f.g			-
Bacteria.Lentisphaerae.Lentisphaeria.BS5.f.g.denovo1196			-
Bacteria.Lentisphaerae.Lentisphaeria.BS5.f.g.denovo280			-
Bacteria.Lentisphaerae.Lentisphaeria.BS5.f.g.denovo397			-
Bacteria.Lentisphaerae.Lentisphaeria.BS5.f.g.denovo54			-
Bacteria.Lentisphaerae.Lentisphaeria.ML1228J_2			-
Bacteria.Lentisphaerae.Lentisphaeria.ML1228J_2.f			-
Bacteria.Lentisphaerae.Lentisphaeria.ML1228J_2.f.g			-
Bacteria.Lentisphaerae.Lentisphaeria.ML1228J_2.f.g.denovo817			-
Bacteria.Lentisphaerae.Lentisphaeria.RFP12_gut_group			-
Bacteria.Lentisphaerae.Lentisphaeria.RFP12_gut_group.f			-
Bacteria.Lentisphaerae.Lentisphaeria.RFP12_gut_group.f.g			-
Bacteria.Lentisphaerae.Lentisphaeria.RFP12_gut_group.f.g.denovo1067			-
Bacteria.Lentisphaerae.Lentisphaeria.RFP12_gut_group.f.g.denovo231			-
Bacteria.Lentisphaerae.Lentisphaeria.RFP12_gut_group.f.g.denovo251			-
Bacteria.Lentisphaerae.Lentisphaeria.RFP12_gut_group.f.g.denovo688			-
Bacteria.Lentisphaerae.Lentisphaeria.RFP12_gut_group.f.g.denovo740			-
Bacteria.Lentisphaerae.Lentisphaeria.Victivallales			-
Bacteria.Lentisphaerae.Lentisphaeria.Victivallales.Victivallaceae			-
Bacteria.Lentisphaerae.Lentisphaeria.Victivallales.Victivallaceae.g			-
Bacteria.Lentisphaerae.Lentisphaeria.Victivallales.Victivallaceae.g.denovo1017			-
Bacteria.Lentisphaerae.Lentisphaeria.Victivallales.Victivallaceae.g.denovo731			-
Bacteria.Lentisphaerae.Lentisphaeria.WCHB1_41			-
Bacteria.Lentisphaerae.Lentisphaeria.WCHB1_41.f			-
Bacteria.Lentisphaerae.Lentisphaeria.WCHB1_41.f.g			-
Bacteria.Lentisphaerae.Lentisphaeria.WCHB1_41.f.g.denovo1001			-
Bacteria.Lentisphaerae.Lentisphaeria.WCHB1_41.f.g.denovo579			-
Bacteria.NA			-
Bacteria.NA.NA			-
Bacteria.NA.NA.NA			-
Bacteria.NA.NA.NA.NA			-
Bacteria.NA.NA.NA.NA.NA			-
Bacteria.NA.NA.NA.NA.NA.denovo1163			-
Bacteria.NA.NA.NA.NA.NA.denovo139			-
Bacteria.NA.NA.NA.NA.NA.denovo1636			-
Bacteria.NA.NA.NA.NA.NA.denovo215			-
Bacteria.NA.NA.NA.NA.NA.denovo259			-
Bacteria.NA.NA.NA.NA.NA.denovo856			-
Bacteria.NPL_UPA2			-
Bacteria.NPL_UPA2.c			-
Bacteria.NPL_UPA2.c.o			-
Bacteria.NPL_UPA2.c.o.f			-
Bacteria.NPL_UPA2.c.o.f.g			-
Bacteria.NPL_UPA2.c.o.f.g.denovo926			-
Bacteria.Planctomycetes			-
Bacteria.Planctomycetes.Phycisphaerae			-
Bacteria.Planctomycetes.Phycisphaerae.KCLunmb_38_53			-
Bacteria.Planctomycetes.Phycisphaerae.KCLunmb_38_53.f			-
Bacteria.Planctomycetes.Phycisphaerae.KCLunmb_38_53.f.g			-
Bacteria.Planctomycetes.Phycisphaerae.KCLunmb_38_53.f.g.denovo179			-
Bacteria.Planctomycetes.Phycisphaerae.ML_A_10			-
Bacteria.Planctomycetes.Phycisphaerae.ML_A_10.f			-
Bacteria.Planctomycetes.Phycisphaerae.ML_A_10.f.g			-
Bacteria.Planctomycetes.Phycisphaerae.ML_A_10.f.g.denovo551			-
Bacteria.Planctomycetes.Phycisphaerae.ML_A_10.f.g.denovo964			-
Bacteria.Planctomycetes.Planctomycetacia			-
Bacteria.Planctomycetes.Planctomycetacia.Planctomycetales			-
Bacteria.Planctomycetes.Planctomycetacia.Planctomycetales.Planctomycetaceae			-
Bacteria.Planctomycetes.Planctomycetacia.Planctomycetales.Planctomycetaceae.Blastopirellula			-
Bacteria.Planctomycetes.Planctomycetacia.Planctomycetales.Planctomycetaceae.Blastopirellula.denovo922			-
Bacteria.Planctomycetes.Planctomycetacia.Planctomycetales.Planctomycetaceae.g.denovo495			-
Bacteria.Planctomycetes.Planctomycetacia.Planctomycetales.Planctomycetaceae.Pir4_lineage			-
Bacteria.Planctomycetes.Planctomycetacia.Planctomycetales.Planctomycetaceae.Pir4_lineage.denovo261			-
Bacteria.Planctomycetes.Planctomycetacia.Planctomycetales.Planctomycetaceae.Pirellula			-
Bacteria.Planctomycetes.Planctomycetacia.Planctomycetales.Planctomycetaceae.Pirellula.denovo187			-
Bacteria.Planctomycetes.Planctomycetacia.Planctomycetales.Planctomycetaceae.Pirellula.denovo427			-
Bacteria.Planctomycetes.Planctomycetacia.Planctomycetales.Planctomycetaceae.Pirellula.denovo583			-
Bacteria.Planctomycetes.Planctomycetacia.Planctomycetales.Planctomycetaceae.Planctomyces			-
Bacteria.Planctomycetes.Planctomycetacia.Planctomycetales.Planctomycetaceae.Planctomyces.denovo1472			-
Bacteria.Planctomycetes.Planctomycetacia.Planctomycetales.Planctomycetaceae.Planctomyces.denovo542			-
Bacteria.Planctomycetes.Planctomycetacia.Planctomycetales.Planctomycetaceae.Planctomyces.denovo745			-
Bacteria.Planctomycetes.Planctomycetacia.Planctomycetales.Planctomycetaceae.Rhodopirellula			-
Bacteria.Planctomycetes.Planctomycetacia.Planctomycetales.Planctomycetaceae.Rhodopirellula.denovo344			-
Bacteria.Planctomycetes.Planctomycetacia.Planctomycetales.Planctomycetaceae.Rhodopirellula.denovo577			-
Bacteria.Planctomycetes.Planctomycetacia.Planctomycetales.Planctomycetaceae.Rhodopirellula.denovo845			-
Bacteria.Planctomycetes.Planctomycetacia.Planctomycetales.Planctomycetaceae.Rhodopirellula.denovo890			-
Bacteria.Proteobacteria			-
Bacteria.Proteobacteria.Alphaproteobacteria.Caulobacterales			-
Bacteria.Proteobacteria.Alphaproteobacteria.Caulobacterales.Caulobacteraceae			-
Bacteria.Proteobacteria.Alphaproteobacteria.Caulobacterales.Caulobacteraceae.Brevundimonas			-
Bacteria.Proteobacteria.Alphaproteobacteria.Caulobacterales.Caulobacteraceae.Brevundimonas.denovo896			-
Bacteria.Proteobacteria.Alphaproteobacteria.Caulobacterales.Hyphomonadaceae			-
Bacteria.Proteobacteria.Alphaproteobacteria.Caulobacterales.Hyphomonadaceae.Hellea			-
Bacteria.Proteobacteria.Alphaproteobacteria.Caulobacterales.Hyphomonadaceae.Hellea.denovo816			-
Bacteria.Proteobacteria.Alphaproteobacteria.DB1_14			-
Bacteria.Proteobacteria.Alphaproteobacteria.DB1_14.f			-
Bacteria.Proteobacteria.Alphaproteobacteria.DB1_14.f.g			-
Bacteria.Proteobacteria.Alphaproteobacteria.DB1_14.f.g.denovo347			-
Bacteria.Proteobacteria.Alphaproteobacteria.Rhizobiales.A0839			-
Bacteria.Proteobacteria.Alphaproteobacteria.Rhizobiales.A0839.g			-
Bacteria.Proteobacteria.Alphaproteobacteria.Rhizobiales.A0839.g.denovo662			-
Bacteria.Proteobacteria.Alphaproteobacteria.Rhizobiales.alphaI_cluster			-
Bacteria.Proteobacteria.Alphaproteobacteria.Rhizobiales.alphaI_cluster.g			-
Bacteria.Proteobacteria.Alphaproteobacteria.Rhizobiales.alphaI_cluster.g.denovo828			-
Bacteria.Proteobacteria.Alphaproteobacteria.Rhizobiales.Beijerinckiaceae			-
Bacteria.Proteobacteria.Alphaproteobacteria.Rhizobiales.Beijerinckiaceae.NA			-
Bacteria.Proteobacteria.Alphaproteobacteria.Rhizobiales.Beijerinckiaceae.NA.denovo448			-
Bacteria.Proteobacteria.Alphaproteobacteria.Rhizobiales.Hyphomicrobiaceae.Devosia.denovo1004			-
Bacteria.Proteobacteria.Alphaproteobacteria.Rhizobiales.Hyphomicrobiaceae.Devosia.denovo1022			-
Bacteria.Proteobacteria.Alphaproteobacteria.Rhizobiales.Hyphomicrobiaceae.Devosia.denovo387			-
Bacteria.Proteobacteria.Alphaproteobacteria.Rhizobiales.Hyphomicrobiaceae.Devosia.denovo455			-
Bacteria.Proteobacteria.Alphaproteobacteria.Rhizobiales.Hyphomicrobiaceae.Devosia.denovo533			-
Bacteria.Proteobacteria.Alphaproteobacteria.Rhizobiales.Hyphomicrobiaceae.Devosia.denovo599			-
Bacteria.Proteobacteria.Alphaproteobacteria.Rhizobiales.Hyphomicrobiaceae.Devosia.denovo865			-
Bacteria.Proteobacteria.Alphaproteobacteria.Rhizobiales.Hyphomicrobiaceae.Hyphomicrobium			-
Bacteria.Proteobacteria.Alphaproteobacteria.Rhizobiales.Hyphomicrobiaceae.Hyphomicrobium.denovo870			-
Bacteria.Proteobacteria.Alphaproteobacteria.Rhizobiales.Hyphomicrobiaceae.Hyphomicrobium.denovo888			-
Bacteria.Proteobacteria.Alphaproteobacteria.Rhizobiales.Hyphomicrobiaceae.Rhodoplanes			-
Bacteria.Proteobacteria.Alphaproteobacteria.Rhizobiales.Hyphomicrobiaceae.Rhodoplanes.denovo379			-
Bacteria.Proteobacteria.Alphaproteobacteria.Rhizobiales.MNG7			-
Bacteria.Proteobacteria.Alphaproteobacteria.Rhizobiales.MNG7.g			-
Bacteria.Proteobacteria.Alphaproteobacteria.Rhizobiales.MNG7.g.denovo1152			-
Bacteria.Proteobacteria.Alphaproteobacteria.Rhizobiales.MNG7.g.denovo651			-
Bacteria.Proteobacteria.Alphaproteobacteria.Rhizobiales.NA.NA.denovo1478			-
Bacteria.Proteobacteria.Alphaproteobacteria.Rhizobiales.NA.NA.denovo1817			-
Bacteria.Proteobacteria.Alphaproteobacteria.Rhizobiales.NA.NA.denovo648			-
Bacteria.Proteobacteria.Alphaproteobacteria.Rhizobiales.Phyllobacteriaceae.Aminobacter			-
Bacteria.Proteobacteria.Alphaproteobacteria.Rhizobiales.Phyllobacteriaceae.Aminobacter.denovo621			-
Bacteria.Proteobacteria.Alphaproteobacteria.Rhizobiales.Phyllobacteriaceae.Aminobacter.denovo667			-
Bacteria.Proteobacteria.Alphaproteobacteria.Rhizobiales.Phyllobacteriaceae.Cohaesibacter			-
Bacteria.Proteobacteria.Alphaproteobacteria.Rhizobiales.Phyllobacteriaceae.Cohaesibacter.denovo703			-
Bacteria.Proteobacteria.Alphaproteobacteria.Rhizobiales.Phyllobacteriaceae.Hoeflea.denovo995			-
Bacteria.Proteobacteria.Alphaproteobacteria.Rhizobiales.Phyllobacteriaceae.NA			-
Bacteria.Proteobacteria.Alphaproteobacteria.Rhizobiales.Phyllobacteriaceae.NA.denovo737			-
Bacteria.Proteobacteria.Alphaproteobacteria.Rhizobiales.Phyllobacteriaceae.Phyllobacterium			-
Bacteria.Proteobacteria.Alphaproteobacteria.Rhizobiales.Phyllobacteriaceae.Phyllobacterium.denovo371			-
Bacteria.Proteobacteria.Alphaproteobacteria.Rhizobiales.Rhizobiaceae.NA			-
Bacteria.Proteobacteria.Alphaproteobacteria.Rhizobiales.Rhizobiaceae.NA.denovo2023			-
Bacteria.Proteobacteria.Alphaproteobacteria.Rhodobacterales.Rhodobacteraceae.g.denovo1172			-
Bacteria.Proteobacteria.Alphaproteobacteria.Rhodobacterales.Rhodobacteraceae.g.denovo1824			-
Bacteria.Proteobacteria.Alphaproteobacteria.Rhodobacterales.Rhodobacteraceae.g.denovo2066			-
Bacteria.Proteobacteria.Alphaproteobacteria.Rhodobacterales.Rhodobacteraceae.g.denovo458			-
Bacteria.Proteobacteria.Alphaproteobacteria.Rhodobacterales.Rhodobacteraceae.g.denovo859			-
Bacteria.Proteobacteria.Alphaproteobacteria.Rhodobacterales.Rhodobacteraceae.g.denovo906			-
Bacteria.Proteobacteria.Alphaproteobacteria.Rhodobacterales.Rhodobacteraceae.Jannaschia			-
Bacteria.Proteobacteria.Alphaproteobacteria.Rhodobacterales.Rhodobacteraceae.Jannaschia.denovo1377			-
Bacteria.Proteobacteria.Alphaproteobacteria.Rhodobacterales.Rhodobacteraceae.Leisingera			-
Bacteria.Proteobacteria.Alphaproteobacteria.Rhodobacterales.Rhodobacteraceae.Leisingera.denovo822			-
Bacteria.Proteobacteria.Alphaproteobacteria.Rhodobacterales.Rhodobacteraceae.Litoreibacter			-
Bacteria.Proteobacteria.Alphaproteobacteria.Rhodobacterales.Rhodobacteraceae.Litoreibacter.denovo777			-
Bacteria.Proteobacteria.Alphaproteobacteria.Rhodobacterales.Rhodobacteraceae.Loktanella.denovo582			-
Bacteria.Proteobacteria.Alphaproteobacteria.Rhodobacterales.Rhodobacteraceae.Loktanella.denovo762			-
Bacteria.Proteobacteria.Alphaproteobacteria.Rhodobacterales.Rhodobacteraceae.NA.denovo1000			-
Bacteria.Proteobacteria.Alphaproteobacteria.Rhodobacterales.Rhodobacteraceae.NA.denovo1028			-
Bacteria.Proteobacteria.Alphaproteobacteria.Rhodobacterales.Rhodobacteraceae.NA.denovo1075			-
Bacteria.Proteobacteria.Alphaproteobacteria.Rhodobacterales.Rhodobacteraceae.NA.denovo2062			-
Bacteria.Proteobacteria.Alphaproteobacteria.Rhodobacterales.Rhodobacteraceae.NA.denovo2192			-
Bacteria.Proteobacteria.Alphaproteobacteria.Rhodobacterales.Rhodobacteraceae.NA.denovo389			-
Bacteria.Proteobacteria.Alphaproteobacteria.Rhodobacterales.Rhodobacteraceae.NA.denovo649			-
Bacteria.Proteobacteria.Alphaproteobacteria.Rhodobacterales.Rhodobacteraceae.NA.denovo674			-
Bacteria.Proteobacteria.Alphaproteobacteria.Rhodobacterales.Rhodobacteraceae.NA.denovo682			-
Bacteria.Proteobacteria.Alphaproteobacteria.Rhodobacterales.Rhodobacteraceae.NA.denovo734			-
Bacteria.Proteobacteria.Alphaproteobacteria.Rhodobacterales.Rhodobacteraceae.NA.denovo796			-
Bacteria.Proteobacteria.Alphaproteobacteria.Rhodobacterales.Rhodobacteraceae.NA.denovo810			-
Bacteria.Proteobacteria.Alphaproteobacteria.Rhodobacterales.Rhodobacteraceae.NA.denovo902			-
Bacteria.Proteobacteria.Alphaproteobacteria.Rhodobacterales.Rhodobacteraceae.NA.denovo992			-
Bacteria.Proteobacteria.Alphaproteobacteria.Rhodobacterales.Rhodobacteraceae.Oceanicola			-
Bacteria.Proteobacteria.Alphaproteobacteria.Rhodobacterales.Rhodobacteraceae.Oceanicola.denovo593			-
Bacteria.Proteobacteria.Alphaproteobacteria.Rhodobacterales.Rhodobacteraceae.Octadecabacter			-
Bacteria.Proteobacteria.Alphaproteobacteria.Rhodobacterales.Rhodobacteraceae.Octadecabacter.denovo1131			-
Bacteria.Proteobacteria.Alphaproteobacteria.Rhodobacterales.Rhodobacteraceae.Paracoccus.denovo1099			-
Bacteria.Proteobacteria.Alphaproteobacteria.Rhodobacterales.Rhodobacteraceae.Paracoccus.denovo824			-
Bacteria.Proteobacteria.Alphaproteobacteria.Rhodobacterales.Rhodobacteraceae.Pelagibaca			-
Bacteria.Proteobacteria.Alphaproteobacteria.Rhodobacterales.Rhodobacteraceae.Pelagibaca.denovo1331			-
Bacteria.Proteobacteria.Alphaproteobacteria.Rhodobacterales.Rhodobacteraceae.Rhodobacter			-
Bacteria.Proteobacteria.Alphaproteobacteria.Rhodobacterales.Rhodobacteraceae.Rhodobacter.denovo1822			-
Bacteria.Proteobacteria.Alphaproteobacteria.Rhodobacterales.Rhodobacteraceae.Rhodobacter.denovo245			-
Bacteria.Proteobacteria.Alphaproteobacteria.Rhodobacterales.Rhodobacteraceae.Rhodobacter.denovo557			-
Bacteria.Proteobacteria.Alphaproteobacteria.Rhodobacterales.Rhodobacteraceae.Rhodobacter.denovo684			-
Bacteria.Proteobacteria.Alphaproteobacteria.Rhodobacterales.Rhodobacteraceae.Roseovarius			-
Bacteria.Proteobacteria.Alphaproteobacteria.Rhodobacterales.Rhodobacteraceae.Roseovarius.denovo262			-
Bacteria.Proteobacteria.Alphaproteobacteria.Rhodobacterales.Rhodobacteraceae.Rubellimicrobium			-
Bacteria.Proteobacteria.Alphaproteobacteria.Rhodobacterales.Rhodobacteraceae.Rubellimicrobium.denovo1076			-
Bacteria.Proteobacteria.Alphaproteobacteria.Rhodobacterales.Rhodobacteraceae.Stappia			-
Bacteria.Proteobacteria.Alphaproteobacteria.Rhodobacterales.Rhodobacteraceae.Stappia.denovo774			-
Bacteria.Proteobacteria.Alphaproteobacteria.Rhodobacterales.Rhodobacteraceae.Sulfitobacter.denovo1425			-
Bacteria.Proteobacteria.Alphaproteobacteria.Rhodobacterales.Rhodobacteraceae.Thalassococcus			-
Bacteria.Proteobacteria.Alphaproteobacteria.Rhodobacterales.Rhodobacteraceae.Thalassococcus.denovo1195			-
Bacteria.Proteobacteria.Alphaproteobacteria.Rhodobacterales.Rhodobacteraceae.Wenxinia			-
Bacteria.Proteobacteria.Alphaproteobacteria.Rhodobacterales.Rhodobacteraceae.Wenxinia.denovo658			-
Bacteria.Proteobacteria.Alphaproteobacteria.Rhodospirillales			-
Bacteria.Proteobacteria.Alphaproteobacteria.Rhodospirillales.Acetobacteraceae			-
Bacteria.Proteobacteria.Alphaproteobacteria.Rhodospirillales.Acetobacteraceae.Roseomonas			-
Bacteria.Proteobacteria.Alphaproteobacteria.Rhodospirillales.Acetobacteraceae.Roseomonas.denovo760			-
Bacteria.Proteobacteria.Alphaproteobacteria.Sphingomonadales			-
Bacteria.Proteobacteria.Alphaproteobacteria.Sphingomonadales.Erythrobacteraceae			-
Bacteria.Proteobacteria.Alphaproteobacteria.Sphingomonadales.Erythrobacteraceae.g			-
Bacteria.Proteobacteria.Alphaproteobacteria.Sphingomonadales.Erythrobacteraceae.g.denovo1090			-
Bacteria.Proteobacteria.Alphaproteobacteria.Sphingomonadales.Erythrobacteraceae.NA			-
Bacteria.Proteobacteria.Alphaproteobacteria.Sphingomonadales.Erythrobacteraceae.NA.denovo1275			-
Bacteria.Proteobacteria.Alphaproteobacteria.Sphingomonadales.Sphingomonadaceae			-
Bacteria.Proteobacteria.Alphaproteobacteria.Sphingomonadales.Sphingomonadaceae.NA			-
Bacteria.Proteobacteria.Alphaproteobacteria.Sphingomonadales.Sphingomonadaceae.NA.denovo1778			-
Bacteria.Proteobacteria.Alphaproteobacteria.Sphingomonadales.Sphingomonadaceae.Novosphingobium			-
Bacteria.Proteobacteria.Alphaproteobacteria.Sphingomonadales.Sphingomonadaceae.Novosphingobium.denovo1134			-
Bacteria.Proteobacteria.Alphaproteobacteria.Sphingomonadales.Sphingomonadaceae.Novosphingobium.denovo1360			-
Bacteria.Proteobacteria.Alphaproteobacteria.Sphingomonadales.Sphingomonadaceae.Sphingomonas			-
Bacteria.Proteobacteria.Alphaproteobacteria.Sphingomonadales.Sphingomonadaceae.Sphingomonas.denovo544			-
Bacteria.Proteobacteria.Alphaproteobacteria.Sphingomonadales.Sphingomonadaceae.Sphingomonas.denovo615			-
Bacteria.Proteobacteria.Alphaproteobacteria.Sphingomonadales.Sphingomonadaceae.Sphingomonas.denovo835			-
Bacteria.Proteobacteria.Alphaproteobacteria.Sphingomonadales.Sphingomonadaceae.Sphingopyxis			-
Bacteria.Proteobacteria.Alphaproteobacteria.Sphingomonadales.Sphingomonadaceae.Sphingopyxis.denovo1552			-
Bacteria.Proteobacteria.Alphaproteobacteria.Sphingomonadales.Sphingomonadaceae.Sphingopyxis.denovo269			-
Bacteria.Proteobacteria.Betaproteobacteria			-
Bacteria.Proteobacteria.Betaproteobacteria.Burkholderiales			-
Bacteria.Proteobacteria.Betaproteobacteria.Burkholderiales.Alcaligenaceae.Achromobacter			-
Bacteria.Proteobacteria.Betaproteobacteria.Burkholderiales.Alcaligenaceae.Achromobacter.denovo238			-
Bacteria.Proteobacteria.Betaproteobacteria.Burkholderiales.Alcaligenaceae.Alcaligenes			-
Bacteria.Proteobacteria.Betaproteobacteria.Burkholderiales.Alcaligenaceae.Alcaligenes.denovo708			-
Bacteria.Proteobacteria.Betaproteobacteria.Burkholderiales.Alcaligenaceae.Alcaligenes.denovo846			-
Bacteria.Proteobacteria.Betaproteobacteria.Burkholderiales.Alcaligenaceae.Bordetella			-
Bacteria.Proteobacteria.Betaproteobacteria.Burkholderiales.Alcaligenaceae.Bordetella.denovo537			-
Bacteria.Proteobacteria.Betaproteobacteria.Burkholderiales.Alcaligenaceae.g			-
Bacteria.Proteobacteria.Betaproteobacteria.Burkholderiales.Alcaligenaceae.g.denovo1710			-
Bacteria.Proteobacteria.Betaproteobacteria.Burkholderiales.Alcaligenaceae.g.denovo390			-
Bacteria.Proteobacteria.Betaproteobacteria.Burkholderiales.Alcaligenaceae.NA			-
Bacteria.Proteobacteria.Betaproteobacteria.Burkholderiales.Alcaligenaceae.NA.denovo443			-
Bacteria.Proteobacteria.Betaproteobacteria.Burkholderiales.Alcaligenaceae.NA.denovo58			-
Bacteria.Proteobacteria.Betaproteobacteria.Burkholderiales.Alcaligenaceae.Oligella			-
Bacteria.Proteobacteria.Betaproteobacteria.Burkholderiales.Alcaligenaceae.Oligella.denovo148			-
Bacteria.Proteobacteria.Betaproteobacteria.Burkholderiales.Alcaligenaceae.Pusillimonas			-
Bacteria.Proteobacteria.Betaproteobacteria.Burkholderiales.Alcaligenaceae.Pusillimonas.denovo1353			-
Bacteria.Proteobacteria.Betaproteobacteria.Burkholderiales.Alcaligenaceae.Pusillimonas.denovo444			-
Bacteria.Proteobacteria.Betaproteobacteria.Burkholderiales.Burkholderiaceae			-
Bacteria.Proteobacteria.Betaproteobacteria.Burkholderiales.Burkholderiaceae.Limnobacter			-
Bacteria.Proteobacteria.Betaproteobacteria.Burkholderiales.Burkholderiaceae.Limnobacter.denovo2168			-
Bacteria.Proteobacteria.Betaproteobacteria.Burkholderiales.Burkholderiaceae.Limnobacter.denovo404			-
Bacteria.Proteobacteria.Betaproteobacteria.Burkholderiales.Burkholderiaceae.Limnobacter.denovo538			-
Bacteria.Proteobacteria.Betaproteobacteria.Burkholderiales.Burkholderiaceae.Limnobacter.denovo862			-
Bacteria.Proteobacteria.Betaproteobacteria.Burkholderiales.Burkholderiaceae.Limnobacter.denovo978			-
Bacteria.Proteobacteria.Betaproteobacteria.Burkholderiales.Comamonadaceae.Acidovorax			-
Bacteria.Proteobacteria.Betaproteobacteria.Burkholderiales.Comamonadaceae.Acidovorax.denovo392			-
Bacteria.Proteobacteria.Betaproteobacteria.Burkholderiales.Comamonadaceae.Acidovorax.denovo496			-
Bacteria.Proteobacteria.Betaproteobacteria.Burkholderiales.Comamonadaceae.Lampropedia			-
Bacteria.Proteobacteria.Betaproteobacteria.Burkholderiales.Comamonadaceae.Lampropedia.denovo1037			-
Bacteria.Proteobacteria.Betaproteobacteria.Burkholderiales.Comamonadaceae.NA			0.0366275
Bacteria.Proteobacteria.Betaproteobacteria.Burkholderiales.Comamonadaceae.NA.denovo375			-
Bacteria.Proteobacteria.Betaproteobacteria.Burkholderiales.Comamonadaceae.NA.denovo604			-
Bacteria.Proteobacteria.Betaproteobacteria.Burkholderiales.Comamonadaceae.Ottowia			-
Bacteria.Proteobacteria.Betaproteobacteria.Burkholderiales.Comamonadaceae.Ottowia.denovo520			-
Bacteria.Proteobacteria.Betaproteobacteria.Hydrogenophilales			-
Bacteria.Proteobacteria.Betaproteobacteria.Hydrogenophilales.Hydrogenophilaceae			-
Bacteria.Proteobacteria.Betaproteobacteria.Hydrogenophilales.Hydrogenophilaceae.Thiobacillus			-
Bacteria.Proteobacteria.Betaproteobacteria.Hydrogenophilales.Hydrogenophilaceae.Thiobacillus.denovo393			-
Bacteria.Proteobacteria.Betaproteobacteria.Methylophilales			-
Bacteria.Proteobacteria.Betaproteobacteria.Methylophilales.Methylophilaceae			-
Bacteria.Proteobacteria.Betaproteobacteria.Methylophilales.Methylophilaceae.Methylotenera			-
Bacteria.Proteobacteria.Betaproteobacteria.Methylophilales.Methylophilaceae.Methylotenera.denovo921			-
Bacteria.Proteobacteria.Betaproteobacteria.NA			-
Bacteria.Proteobacteria.Betaproteobacteria.NA.NA			-
Bacteria.Proteobacteria.Betaproteobacteria.NA.NA.NA			-
Bacteria.Proteobacteria.Betaproteobacteria.NA.NA.NA.denovo697			-
Bacteria.Proteobacteria.Betaproteobacteria.Nitrosomonadales			-
Bacteria.Proteobacteria.Betaproteobacteria.Nitrosomonadales.Nitrosomonadaceae			-
Bacteria.Proteobacteria.Betaproteobacteria.Nitrosomonadales.Nitrosomonadaceae.g			-
Bacteria.Proteobacteria.Betaproteobacteria.Nitrosomonadales.Nitrosomonadaceae.g.denovo644			-
Bacteria.Proteobacteria.Betaproteobacteria.Nitrosomonadales.Nitrosomonadaceae.Nitrosomonas			-
Bacteria.Proteobacteria.Betaproteobacteria.Nitrosomonadales.Nitrosomonadaceae.Nitrosomonas.denovo333			-
Bacteria.Proteobacteria.Betaproteobacteria.Rhodocyclales			-
Bacteria.Proteobacteria.Betaproteobacteria.Rhodocyclales.Rhodocyclaceae			-
Bacteria.Proteobacteria.Betaproteobacteria.Rhodocyclales.Rhodocyclaceae.Thauera			-
Bacteria.Proteobacteria.Betaproteobacteria.Rhodocyclales.Rhodocyclaceae.Thauera.denovo821			-
Bacteria.Proteobacteria.Betaproteobacteria.SC_I_84			-
Bacteria.Proteobacteria.Betaproteobacteria.SC_I_84.f			-
Bacteria.Proteobacteria.Betaproteobacteria.SC_I_84.f.g			-
Bacteria.Proteobacteria.Betaproteobacteria.SC_I_84.f.g.denovo346			-
Bacteria.Proteobacteria.Deltaproteobacteria			-
Bacteria.Proteobacteria.Deltaproteobacteria.Desulfobacterales			-
Bacteria.Proteobacteria.Deltaproteobacteria.Desulfobacterales.Desulfobacteraceae			-
Bacteria.Proteobacteria.Deltaproteobacteria.Desulfobacterales.Desulfobacteraceae.SEEP_SRB1			-
Bacteria.Proteobacteria.Deltaproteobacteria.Desulfobacterales.Desulfobacteraceae.SEEP_SRB1.denovo1150			-
Bacteria.Proteobacteria.Deltaproteobacteria.Desulfobacterales.Desulfobacteraceae.SEEP_SRB1.denovo672			-
Bacteria.Proteobacteria.Deltaproteobacteria.Desulfobacterales.Desulfobulbaceae			-
Bacteria.Proteobacteria.Deltaproteobacteria.Desulfobacterales.Desulfobulbaceae.Desulfobulbus			-
Bacteria.Proteobacteria.Deltaproteobacteria.Desulfobacterales.Desulfobulbaceae.Desulfobulbus.denovo550			-
Bacteria.Proteobacteria.Deltaproteobacteria.Desulfobacterales.Desulfobulbaceae.Desulfobulbus.denovo89			-
Bacteria.Proteobacteria.Deltaproteobacteria.Desulfovibrionales			-
Bacteria.Proteobacteria.Deltaproteobacteria.Desulfovibrionales.Desulfomicrobiaceae			-
Bacteria.Proteobacteria.Deltaproteobacteria.Desulfovibrionales.Desulfomicrobiaceae.Desulfomicrobium			-
Bacteria.Proteobacteria.Deltaproteobacteria.Desulfovibrionales.Desulfomicrobiaceae.Desulfomicrobium.denovo1926			-
Bacteria.Proteobacteria.Deltaproteobacteria.Desulfovibrionales.Desulfomicrobiaceae.Desulfomicrobium.denovo5			-
Bacteria.Proteobacteria.Deltaproteobacteria.Desulfovibrionales.Desulfomicrobiaceae.Desulfomicrobium.denovo912			-
Bacteria.Proteobacteria.Deltaproteobacteria.Desulfuromonadales			-
Bacteria.Proteobacteria.Deltaproteobacteria.Desulfuromonadales.Desulfuromonadaceae			-
Bacteria.Proteobacteria.Deltaproteobacteria.Desulfuromonadales.Desulfuromonadaceae.Desulfuromonas			-
Bacteria.Proteobacteria.Deltaproteobacteria.Desulfuromonadales.Desulfuromonadaceae.Desulfuromonas.denovo1461			-
Bacteria.Proteobacteria.Deltaproteobacteria.Desulfuromonadales.Desulfuromonadaceae.Desulfuromonas.denovo564			-
Bacteria.Proteobacteria.Deltaproteobacteria.Desulfuromonadales.Geobacteraceae			-
Bacteria.Proteobacteria.Deltaproteobacteria.Desulfuromonadales.Geobacteraceae.Geobacter			-
Bacteria.Proteobacteria.Deltaproteobacteria.Desulfuromonadales.Geobacteraceae.Geobacter.denovo950			-
Bacteria.Proteobacteria.Deltaproteobacteria.Desulfuromonadales.GR_WP33_58			-
Bacteria.Proteobacteria.Deltaproteobacteria.Desulfuromonadales.GR_WP33_58.g			-
Bacteria.Proteobacteria.Deltaproteobacteria.Desulfuromonadales.GR_WP33_58.g.denovo2244			-
Bacteria.Proteobacteria.Deltaproteobacteria.GR_WP33_30			-
Bacteria.Proteobacteria.Deltaproteobacteria.GR_WP33_30.f			-
Bacteria.Proteobacteria.Deltaproteobacteria.GR_WP33_30.f.g			-
Bacteria.Proteobacteria.Deltaproteobacteria.GR_WP33_30.f.g.denovo409			-
Bacteria.Proteobacteria.Deltaproteobacteria.Myxococcales			-
Bacteria.Proteobacteria.Deltaproteobacteria.Myxococcales.0319_6G20			-
Bacteria.Proteobacteria.Deltaproteobacteria.Myxococcales.0319_6G20.g			-
Bacteria.Proteobacteria.Deltaproteobacteria.Myxococcales.0319_6G20.g.denovo794			-
Bacteria.Proteobacteria.Deltaproteobacteria.Myxococcales.Cystobacterineae			-
Bacteria.Proteobacteria.Deltaproteobacteria.Myxococcales.Cystobacterineae.g			-
Bacteria.Proteobacteria.Deltaproteobacteria.Myxococcales.Cystobacterineae.g.denovo792			-
Bacteria.Proteobacteria.Deltaproteobacteria.Myxococcales.Nannocystineae			-
Bacteria.Proteobacteria.Deltaproteobacteria.Myxococcales.Nannocystineae.g			-
Bacteria.Proteobacteria.Deltaproteobacteria.Myxococcales.Nannocystineae.g.denovo18			-
Bacteria.Proteobacteria.Deltaproteobacteria.Syntrophobacterales			-
Bacteria.Proteobacteria.Deltaproteobacteria.Syntrophobacterales.Syntrophaceae			-
Bacteria.Proteobacteria.Deltaproteobacteria.Syntrophobacterales.Syntrophaceae.Smithella			-
Bacteria.Proteobacteria.Deltaproteobacteria.Syntrophobacterales.Syntrophaceae.Smithella.denovo976			-
Bacteria.Proteobacteria.Gammaproteobacteria			-
Bacteria.Proteobacteria.Gammaproteobacteria.Aeromonadales			-
Bacteria.Proteobacteria.Gammaproteobacteria.Aeromonadales.Aeromonadaceae			-
Bacteria.Proteobacteria.Gammaproteobacteria.Aeromonadales.Aeromonadaceae.Aeromonas			-
Bacteria.Proteobacteria.Gammaproteobacteria.Aeromonadales.Aeromonadaceae.Aeromonas.denovo507			-
Bacteria.Proteobacteria.Gammaproteobacteria.Alteromonadales			-
Bacteria.Proteobacteria.Gammaproteobacteria.Alteromonadales.Alteromonadaceae			-
Bacteria.Proteobacteria.Gammaproteobacteria.Alteromonadales.Alteromonadaceae.Aestuariibacter			-
Bacteria.Proteobacteria.Gammaproteobacteria.Alteromonadales.Alteromonadaceae.Aestuariibacter.denovo920			-
Bacteria.Proteobacteria.Gammaproteobacteria.Alteromonadales.Alteromonadaceae.BD1_7_clade			-
Bacteria.Proteobacteria.Gammaproteobacteria.Alteromonadales.Alteromonadaceae.BD1_7_clade.denovo122			-
Bacteria.Proteobacteria.Gammaproteobacteria.Alteromonadales.Alteromonadaceae.Marinobacter			-
Bacteria.Proteobacteria.Gammaproteobacteria.Alteromonadales.Alteromonadaceae.Marinobacter.denovo315			-
Bacteria.Proteobacteria.Gammaproteobacteria.Alteromonadales.Alteromonadaceae.Melitea			-
Bacteria.Proteobacteria.Gammaproteobacteria.Alteromonadales.Alteromonadaceae.Melitea.denovo953			-
Bacteria.Proteobacteria.Gammaproteobacteria.Alteromonadales.Alteromonadaceae.Microbulbifer			-
Bacteria.Proteobacteria.Gammaproteobacteria.Alteromonadales.Alteromonadaceae.Microbulbifer.denovo763			-
Bacteria.Proteobacteria.Gammaproteobacteria.Alteromonadales.Alteromonadaceae.NA			-
Bacteria.Proteobacteria.Gammaproteobacteria.Alteromonadales.Alteromonadaceae.NA.denovo919			-
Bacteria.Proteobacteria.Gammaproteobacteria.Alteromonadales.Alteromonadaceae.OM60_NOR5__clade			-
Bacteria.Proteobacteria.Gammaproteobacteria.Alteromonadales.Alteromonadaceae.OM60_NOR5__clade.denovo497			-
Bacteria.Proteobacteria.Gammaproteobacteria.Alteromonadales.Alteromonadaceae.SAR92_clade			-
Bacteria.Proteobacteria.Gammaproteobacteria.Alteromonadales.Alteromonadaceae.SAR92_clade.denovo473			-
Bacteria.Proteobacteria.Gammaproteobacteria.Alteromonadales.Pseudoalteromonadaceae			-
Bacteria.Proteobacteria.Gammaproteobacteria.Alteromonadales.Pseudoalteromonadaceae.Pseudoalteromonas			-
Bacteria.Proteobacteria.Gammaproteobacteria.Alteromonadales.Pseudoalteromonadaceae.Pseudoalteromonas.denovo115			-
Bacteria.Proteobacteria.Gammaproteobacteria.Chromatiales.Chromatiaceae			-
Bacteria.Proteobacteria.Gammaproteobacteria.Chromatiales.Chromatiaceae.Rheinheimera			-
Bacteria.Proteobacteria.Gammaproteobacteria.Chromatiales.Chromatiaceae.Rheinheimera.denovo1843			-
Bacteria.Proteobacteria.Gammaproteobacteria.Chromatiales.Ectothiorhodospiraceae			-
Bacteria.Proteobacteria.Gammaproteobacteria.Chromatiales.Ectothiorhodospiraceae.NA			-
Bacteria.Proteobacteria.Gammaproteobacteria.Chromatiales.Ectothiorhodospiraceae.NA.denovo832			-
Bacteria.Proteobacteria.Gammaproteobacteria.Enterobacteriales			-
Bacteria.Proteobacteria.Gammaproteobacteria.Enterobacteriales.Enterobacteriaceae			-
Bacteria.Proteobacteria.Gammaproteobacteria.Enterobacteriales.Enterobacteriaceae.Enterobacter			-
Bacteria.Proteobacteria.Gammaproteobacteria.Enterobacteriales.Enterobacteriaceae.Enterobacter.denovo416			-
Bacteria.Proteobacteria.Gammaproteobacteria.Methylococcales			-
Bacteria.Proteobacteria.Gammaproteobacteria.Methylococcales.Methylococcaceae			-
Bacteria.Proteobacteria.Gammaproteobacteria.Methylococcales.Methylococcaceae.Methylobacter			-
Bacteria.Proteobacteria.Gammaproteobacteria.Methylococcales.Methylococcaceae.Methylobacter.denovo899			-
Bacteria.Proteobacteria.Gammaproteobacteria.NA			-
Bacteria.Proteobacteria.Gammaproteobacteria.NA.NA			-
Bacteria.Proteobacteria.Gammaproteobacteria.NA.NA.NA			-
Bacteria.Proteobacteria.Gammaproteobacteria.NA.NA.NA.denovo801			-
Bacteria.Proteobacteria.Gammaproteobacteria.Oceanospirillales			-
Bacteria.Proteobacteria.Gammaproteobacteria.Oceanospirillales.Oceanospirillaceae			-
Bacteria.Proteobacteria.Gammaproteobacteria.Oceanospirillales.Oceanospirillaceae.Marinobacterium			-
Bacteria.Proteobacteria.Gammaproteobacteria.Oceanospirillales.Oceanospirillaceae.Marinobacterium.denovo876			-
Bacteria.Proteobacteria.Gammaproteobacteria.Oceanospirillales.Oceanospirillaceae.Pseudospirillum			-
Bacteria.Proteobacteria.Gammaproteobacteria.Oceanospirillales.Oceanospirillaceae.Pseudospirillum.denovo578			-
Bacteria.Proteobacteria.Gammaproteobacteria.Order_Incertae_Sedis			-
Bacteria.Proteobacteria.Gammaproteobacteria.Order_Incertae_Sedis.Family_Incertae_Sedis			-
Bacteria.Proteobacteria.Gammaproteobacteria.Order_Incertae_Sedis.Family_Incertae_Sedis.Marinicella			-
Bacteria.Proteobacteria.Gammaproteobacteria.Order_Incertae_Sedis.Family_Incertae_Sedis.Marinicella.denovo669			-
Bacteria.Proteobacteria.Gammaproteobacteria.Pseudomonadales			-
Bacteria.Proteobacteria.Gammaproteobacteria.Pseudomonadales.Moraxellaceae			-
Bacteria.Proteobacteria.Gammaproteobacteria.Pseudomonadales.Moraxellaceae.Acinetobacter			-
Bacteria.Proteobacteria.Gammaproteobacteria.Pseudomonadales.Moraxellaceae.Acinetobacter.denovo98			-
Bacteria.Proteobacteria.Gammaproteobacteria.Pseudomonadales.Moraxellaceae.NA			-
Bacteria.Proteobacteria.Gammaproteobacteria.Pseudomonadales.Moraxellaceae.NA.denovo2039			-
Bacteria.Proteobacteria.Gammaproteobacteria.Pseudomonadales.Moraxellaceae.Psychrobacter			-
Bacteria.Proteobacteria.Gammaproteobacteria.Pseudomonadales.Moraxellaceae.Psychrobacter.denovo0			-
Bacteria.Proteobacteria.Gammaproteobacteria.Pseudomonadales.Moraxellaceae.Psychrobacter.denovo1030			-
Bacteria.Proteobacteria.Gammaproteobacteria.Pseudomonadales.Moraxellaceae.Psychrobacter.denovo1116			-
Bacteria.Proteobacteria.Gammaproteobacteria.Pseudomonadales.Moraxellaceae.Psychrobacter.denovo1184			-
Bacteria.Proteobacteria.Gammaproteobacteria.Pseudomonadales.Moraxellaceae.Psychrobacter.denovo1393			-
Bacteria.Proteobacteria.Gammaproteobacteria.Pseudomonadales.Moraxellaceae.Psychrobacter.denovo1570			-
Bacteria.Proteobacteria.Gammaproteobacteria.Pseudomonadales.Moraxellaceae.Psychrobacter.denovo1844			-
Bacteria.Proteobacteria.Gammaproteobacteria.Pseudomonadales.Moraxellaceae.Psychrobacter.denovo2085			-
Bacteria.Proteobacteria.Gammaproteobacteria.Pseudomonadales.Moraxellaceae.Psychrobacter.denovo2198			-
Bacteria.Proteobacteria.Gammaproteobacteria.Pseudomonadales.Moraxellaceae.Psychrobacter.denovo679			-
Bacteria.Proteobacteria.Gammaproteobacteria.Pseudomonadales.Moraxellaceae.Psychrobacter.denovo698			-
Bacteria.Proteobacteria.Gammaproteobacteria.Pseudomonadales.Moraxellaceae.Psychrobacter.denovo728			-
Bacteria.Proteobacteria.Gammaproteobacteria.Pseudomonadales.Moraxellaceae.Psychrobacter.denovo965			-
Bacteria.Proteobacteria.Gammaproteobacteria.Pseudomonadales.Pseudomonadaceae			-
Bacteria.Proteobacteria.Gammaproteobacteria.Pseudomonadales.Pseudomonadaceae.Pseudomonas			-
Bacteria.Proteobacteria.Gammaproteobacteria.Pseudomonadales.Pseudomonadaceae.Pseudomonas.denovo1024			-
Bacteria.Proteobacteria.Gammaproteobacteria.Pseudomonadales.Pseudomonadaceae.Pseudomonas.denovo1083			-
Bacteria.Proteobacteria.Gammaproteobacteria.Pseudomonadales.Pseudomonadaceae.Pseudomonas.denovo1188			-
Bacteria.Proteobacteria.Gammaproteobacteria.Pseudomonadales.Pseudomonadaceae.Pseudomonas.denovo192			-
Bacteria.Proteobacteria.Gammaproteobacteria.Pseudomonadales.Pseudomonadaceae.Pseudomonas.denovo201			-
Bacteria.Proteobacteria.Gammaproteobacteria.Pseudomonadales.Pseudomonadaceae.Pseudomonas.denovo492			-
Bacteria.Proteobacteria.Gammaproteobacteria.Pseudomonadales.Pseudomonadaceae.Pseudomonas.denovo55			-
Bacteria.Proteobacteria.Gammaproteobacteria.Pseudomonadales.Pseudomonadaceae.Pseudomonas.denovo755			-
Bacteria.Proteobacteria.Gammaproteobacteria.Pseudomonadales.Pseudomonadaceae.Pseudomonas.denovo849			-
Bacteria.Proteobacteria.Gammaproteobacteria.Pseudomonadales.Pseudomonadaceae.Pseudomonas.denovo897			-
Bacteria.Proteobacteria.Gammaproteobacteria.Thiotrichales			-
Bacteria.Proteobacteria.Gammaproteobacteria.Thiotrichales.Piscirickettsiaceae			-
Bacteria.Proteobacteria.Gammaproteobacteria.Thiotrichales.Piscirickettsiaceae.g			-
Bacteria.Proteobacteria.Gammaproteobacteria.Thiotrichales.Piscirickettsiaceae.g.denovo1104			-
Bacteria.Proteobacteria.Gammaproteobacteria.Thiotrichales.Piscirickettsiaceae.g.denovo602			-
Bacteria.Proteobacteria.Gammaproteobacteria.Thiotrichales.Piscirickettsiaceae.Thiomicrospira			-
Bacteria.Proteobacteria.Gammaproteobacteria.Thiotrichales.Piscirickettsiaceae.Thiomicrospira.denovo518			-
Bacteria.Proteobacteria.Gammaproteobacteria.Xanthomonadales			-
Bacteria.Proteobacteria.Gammaproteobacteria.Xanthomonadales.Sinobacteraceae			-
Bacteria.Proteobacteria.Gammaproteobacteria.Xanthomonadales.Sinobacteraceae.g			-
Bacteria.Proteobacteria.Gammaproteobacteria.Xanthomonadales.Sinobacteraceae.g.denovo1119			-
Bacteria.Proteobacteria.Gammaproteobacteria.Xanthomonadales.Sinobacteraceae.g.denovo752			-
Bacteria.Proteobacteria.Gammaproteobacteria.Xanthomonadales.Xanthomonadaceae			-
Bacteria.Proteobacteria.Gammaproteobacteria.Xanthomonadales.Xanthomonadaceae.Stenotrophomonas			-
Bacteria.Proteobacteria.Gammaproteobacteria.Xanthomonadales.Xanthomonadaceae.Stenotrophomonas.denovo447			-
Bacteria.Proteobacteria.Gammaproteobacteria.Xanthomonadales.Xanthomonadaceae.Stenotrophomonas.denovo782			-
Bacteria.RF3			-
Bacteria.RF3.c			-
Bacteria.RF3.c.o			-
Bacteria.RF3.c.o.f			-
Bacteria.RF3.c.o.f.g			-
Bacteria.RF3.c.o.f.g.denovo1268			-
Bacteria.RF3.c.o.f.g.denovo1893			-
Bacteria.RF3.c.o.f.g.denovo456			-
Bacteria.RF3.c.o.f.g.denovo620			-
Bacteria.RF3.c.o.f.g.denovo799			-
Bacteria.Spirochaetes			-
Bacteria.Spirochaetes.Spirochaetes			-
Bacteria.Spirochaetes.Spirochaetes.Candidatus_Cloacamonas			-
Bacteria.Spirochaetes.Spirochaetes.Candidatus_Cloacamonas.f			-
Bacteria.Spirochaetes.Spirochaetes.Candidatus_Cloacamonas.f.g			-
Bacteria.Spirochaetes.Spirochaetes.Candidatus_Cloacamonas.f.g.denovo13			-
Bacteria.Spirochaetes.Spirochaetes.Candidatus_Cloacamonas.f.g.denovo16			-
Bacteria.Spirochaetes.Spirochaetes.Candidatus_Cloacamonas.f.g.denovo1716			-
Bacteria.Spirochaetes.Spirochaetes.Candidatus_Cloacamonas.f.g.denovo1720			-
Bacteria.Spirochaetes.Spirochaetes.Candidatus_Cloacamonas.f.g.denovo56			-
Bacteria.Spirochaetes.Spirochaetes.Candidatus_Cloacamonas.f.g.denovo631			-
Bacteria.Spirochaetes.Spirochaetes.GZKB75			-
Bacteria.Spirochaetes.Spirochaetes.GZKB75.f			-
Bacteria.Spirochaetes.Spirochaetes.GZKB75.f.g			-
Bacteria.Spirochaetes.Spirochaetes.GZKB75.f.g.denovo1239			-
Bacteria.Spirochaetes.Spirochaetes.GZKB75.f.g.denovo133			-
Bacteria.Spirochaetes.Spirochaetes.LNR_A2_18			-
Bacteria.Spirochaetes.Spirochaetes.LNR_A2_18.f			-
Bacteria.Spirochaetes.Spirochaetes.LNR_A2_18.f.g			-
Bacteria.Spirochaetes.Spirochaetes.LNR_A2_18.f.g.denovo99			-
Bacteria.Spirochaetes.Spirochaetes.NA			-
Bacteria.Spirochaetes.Spirochaetes.NA.NA			-
Bacteria.Spirochaetes.Spirochaetes.NA.NA.NA			-
Bacteria.Spirochaetes.Spirochaetes.NA.NA.NA.denovo768			-
Bacteria.Spirochaetes.Spirochaetes.Spirochaetales			-
Bacteria.Spirochaetes.Spirochaetes.Spirochaetales.Leptospiraceae			-
Bacteria.Spirochaetes.Spirochaetes.Spirochaetales.Leptospiraceae.g			-
Bacteria.Spirochaetes.Spirochaetes.Spirochaetales.Leptospiraceae.g.denovo107			-
Bacteria.Spirochaetes.Spirochaetes.Spirochaetales.PL_11B10			-
Bacteria.Spirochaetes.Spirochaetes.Spirochaetales.PL_11B10.g			-
Bacteria.Spirochaetes.Spirochaetes.Spirochaetales.PL_11B10.g.denovo805			-
Bacteria.Spirochaetes.Spirochaetes.Spirochaetales.Spirochaetaceae			-
Bacteria.Spirochaetes.Spirochaetes.Spirochaetales.Spirochaetaceae.g			-
Bacteria.Spirochaetes.Spirochaetes.Spirochaetales.Spirochaetaceae.g.denovo214			-
Bacteria.Spirochaetes.Spirochaetes.Spirochaetales.Spirochaetaceae.Spirochaeta			-
Bacteria.Spirochaetes.Spirochaetes.Spirochaetales.Spirochaetaceae.Spirochaeta.denovo1126			-
Bacteria.Spirochaetes.Spirochaetes.Spirochaetales.Spirochaetaceae.Spirochaeta.denovo143			-
Bacteria.Spirochaetes.Spirochaetes.Spirochaetales.Spirochaetaceae.Spirochaeta.denovo1440			-
Bacteria.Spirochaetes.Spirochaetes.Spirochaetales.Spirochaetaceae.Spirochaeta.denovo1443			-
Bacteria.Spirochaetes.Spirochaetes.Spirochaetales.Spirochaetaceae.Spirochaeta.denovo1448			-
Bacteria.Spirochaetes.Spirochaetes.Spirochaetales.Spirochaetaceae.Spirochaeta.denovo151			-
Bacteria.Spirochaetes.Spirochaetes.Spirochaetales.Spirochaetaceae.Spirochaeta.denovo157			-
Bacteria.Spirochaetes.Spirochaetes.Spirochaetales.Spirochaetaceae.Spirochaeta.denovo1661			-
Bacteria.Spirochaetes.Spirochaetes.Spirochaetales.Spirochaetaceae.Spirochaeta.denovo170			-
Bacteria.Spirochaetes.Spirochaetes.Spirochaetales.Spirochaetaceae.Spirochaeta.denovo183			-
Bacteria.Spirochaetes.Spirochaetes.Spirochaetales.Spirochaetaceae.Spirochaeta.denovo195			-
Bacteria.Spirochaetes.Spirochaetes.Spirochaetales.Spirochaetaceae.Spirochaeta.denovo352			-
Bacteria.Spirochaetes.Spirochaetes.Spirochaetales.Spirochaetaceae.Spirochaeta.denovo428			-
Bacteria.Spirochaetes.Spirochaetes.Spirochaetales.Spirochaetaceae.Spirochaeta.denovo438			-
Bacteria.Spirochaetes.Spirochaetes.Spirochaetales.Spirochaetaceae.Spirochaeta.denovo457			-
Bacteria.Spirochaetes.Spirochaetes.Spirochaetales.Spirochaetaceae.Spirochaeta.denovo467			-
Bacteria.Spirochaetes.Spirochaetes.Spirochaetales.Spirochaetaceae.Spirochaeta.denovo513			-
Bacteria.Spirochaetes.Spirochaetes.Spirochaetales.Spirochaetaceae.Spirochaeta.denovo601			-
Bacteria.Spirochaetes.Spirochaetes.Spirochaetales.Spirochaetaceae.Spirochaeta.denovo67			-
Bacteria.Spirochaetes.Spirochaetes.Spirochaetales.Spirochaetaceae.Spirochaeta.denovo758			-
Bacteria.Spirochaetes.Spirochaetes.Spirochaetales.Spirochaetaceae.Spirochaeta.denovo767			-
Bacteria.Spirochaetes.Spirochaetes.Spirochaetales.Spirochaetaceae.Spirochaeta.denovo780			-
Bacteria.Spirochaetes.Spirochaetes.Spirochaetales.Spirochaetaceae.Spirochaeta.denovo863			-
Bacteria.Spirochaetes.Spirochaetes.Spirochaetales.Spirochaetaceae.Spirochaeta.denovo886			-
Bacteria.Spirochaetes.Spirochaetes.Spirochaetales.Spirochaetaceae.Spirochaeta.denovo892			-
Bacteria.Spirochaetes.Spirochaetes.Spirochaetales.Spirochaetaceae.Spirochaeta.denovo903			-
Bacteria.Spirochaetes.Spirochaetes.Spirochaetales.Spirochaetaceae.Treponema			-
Bacteria.Spirochaetes.Spirochaetes.Spirochaetales.Spirochaetaceae.Treponema.denovo33			-
Bacteria.Spirochaetes.Spirochaetes.Spirochaetales.Spirochaetaceae.Treponema.denovo66			-
Bacteria.Spirochaetes.Spirochaetes.W27			-
Bacteria.Spirochaetes.Spirochaetes.W27.f			-
Bacteria.Spirochaetes.Spirochaetes.W27.f.g			-
Bacteria.Spirochaetes.Spirochaetes.W27.f.g.denovo11			-
Bacteria.Spirochaetes.Spirochaetes.W27.f.g.denovo2357			-
Bacteria.Spirochaetes.Spirochaetes.W27.f.g.denovo2580			-
Bacteria.Spirochaetes.Spirochaetes.W5			-
Bacteria.Spirochaetes.Spirochaetes.W5.f			-
Bacteria.Spirochaetes.Spirochaetes.W5.f.g			-
Bacteria.Spirochaetes.Spirochaetes.W5.f.g.denovo35			-
Bacteria.Synergistetes			-
Bacteria.Synergistetes.Synergistia			-
Bacteria.Synergistetes.Synergistia.Synergistales			-
Bacteria.Synergistetes.Synergistia.Synergistales.Synergistaceae			-
Bacteria.Synergistetes.Synergistia.Synergistales.Synergistaceae.Aminobacterium			-
Bacteria.Synergistetes.Synergistia.Synergistales.Synergistaceae.Aminobacterium.denovo1634			-
Bacteria.Synergistetes.Synergistia.Synergistales.Synergistaceae.Aminobacterium.denovo213			-
Bacteria.Synergistetes.Synergistia.Synergistales.Synergistaceae.Aminobacterium.denovo6			-
Bacteria.Synergistetes.Synergistia.Synergistales.Synergistaceae.Aminobacterium.denovo661			-
Bacteria.Synergistetes.Synergistia.Synergistales.Synergistaceae.Aminobacterium.denovo771			-
Bacteria.Synergistetes.Synergistia.Synergistales.Synergistaceae.Aminobacterium.denovo882			-
Bacteria.Synergistetes.Synergistia.Synergistales.Synergistaceae.Anaerobaculum			-
Bacteria.Synergistetes.Synergistia.Synergistales.Synergistaceae.Anaerobaculum.denovo49			-
Bacteria.Synergistetes.Synergistia.Synergistales.Synergistaceae.g			-
Bacteria.Synergistetes.Synergistia.Synergistales.Synergistaceae.g.denovo129			-
Bacteria.Synergistetes.Synergistia.Synergistales.Synergistaceae.g.denovo1518			-
Bacteria.Synergistetes.Synergistia.Synergistales.Synergistaceae.g.denovo1535			-
Bacteria.Synergistetes.Synergistia.Synergistales.Synergistaceae.g.denovo155			-
Bacteria.Synergistetes.Synergistia.Synergistales.Synergistaceae.g.denovo1850			-
Bacteria.Synergistetes.Synergistia.Synergistales.Synergistaceae.g.denovo210			-
Bacteria.Synergistetes.Synergistia.Synergistales.Synergistaceae.g.denovo2526			-
Bacteria.Synergistetes.Synergistia.Synergistales.Synergistaceae.g.denovo34			-
Bacteria.Synergistetes.Synergistia.Synergistales.Synergistaceae.g.denovo57			-
Bacteria.Synergistetes.Synergistia.Synergistales.Synergistaceae.g.denovo575			-
Bacteria.Synergistetes.Synergistia.Synergistales.Synergistaceae.g.denovo657			-
Bacteria.Synergistetes.Synergistia.Synergistales.Synergistaceae.g.denovo671			-
Bacteria.Synergistetes.Synergistia.Synergistales.Synergistaceae.g.denovo750			-
Bacteria.Synergistetes.Synergistia.Synergistales.Synergistaceae.g.denovo759			-
Bacteria.Synergistetes.Synergistia.Synergistales.Synergistaceae.g.denovo87			-
Bacteria.Synergistetes.Synergistia.Synergistales.Synergistaceae.g.denovo962			-
Bacteria.Synergistetes.Synergistia.Synergistales.Synergistaceae.g.denovo999			-
Bacteria.Synergistetes.Synergistia.Synergistales.Synergistaceae.Thermovirga			-
Bacteria.Synergistetes.Synergistia.Synergistales.Synergistaceae.Thermovirga.denovo1405			-
Bacteria.Synergistetes.Synergistia.Synergistales.Synergistaceae.Thermovirga.denovo4			-
Bacteria.Synergistetes.Synergistia.Synergistales.Synergistaceae.Thermovirga.denovo652			-
Bacteria.Synergistetes.Synergistia.Synergistales.Synergistaceae.Thermovirga.denovo727			-
Bacteria.Tenericutes			-
Bacteria.Tenericutes.Mollicutes			-
Bacteria.Tenericutes.Mollicutes.Acholeplasmatales			-
Bacteria.Tenericutes.Mollicutes.Acholeplasmatales.Acholeplasmataceae			-
Bacteria.Tenericutes.Mollicutes.Acholeplasmatales.Acholeplasmataceae.Acholeplasma			-
Bacteria.Tenericutes.Mollicutes.Acholeplasmatales.Acholeplasmataceae.Acholeplasma.denovo15			-
Bacteria.Tenericutes.Mollicutes.Acholeplasmatales.Acholeplasmataceae.Acholeplasma.denovo1615			-
Bacteria.Tenericutes.Mollicutes.Acholeplasmatales.Acholeplasmataceae.Acholeplasma.denovo196			-
Bacteria.Tenericutes.Mollicutes.Acholeplasmatales.Acholeplasmataceae.Acholeplasma.denovo21			-
Bacteria.Tenericutes.Mollicutes.Acholeplasmatales.Acholeplasmataceae.Acholeplasma.denovo276			-
Bacteria.Tenericutes.Mollicutes.Acholeplasmatales.Acholeplasmataceae.Acholeplasma.denovo477			-
Bacteria.Tenericutes.Mollicutes.RF9			-
Bacteria.Tenericutes.Mollicutes.RF9.f			-
Bacteria.Tenericutes.Mollicutes.RF9.f.g			-
Bacteria.Tenericutes.Mollicutes.RF9.f.g.denovo851			-
Bacteria.Tenericutes.Mollicutes.RF9.f.g.denovo905			-
Bacteria.Thermotogae			-
Bacteria.Thermotogae.Thermotogae			-
Bacteria.Thermotogae.Thermotogae.Thermotogales			-
Bacteria.Thermotogae.Thermotogae.Thermotogales.Thermotogaceae			-
Bacteria.Thermotogae.Thermotogae.Thermotogales.Thermotogaceae.060F05_B_SD_P93			-
Bacteria.Thermotogae.Thermotogae.Thermotogales.Thermotogaceae.060F05_B_SD_P93.denovo398			-
Bacteria.TM6			-
Bacteria.TM6.c			-
Bacteria.TM6.c.o			-
Bacteria.TM6.c.o.f			-
Bacteria.TM6.c.o.f.g			-
Bacteria.TM6.c.o.f.g.denovo573			-
Bacteria.Verrucomicrobia			-
Bacteria.Verrucomicrobia.OPB35_soil_group			-
Bacteria.Verrucomicrobia.OPB35_soil_group.o			-
Bacteria.Verrucomicrobia.OPB35_soil_group.o.f			-
Bacteria.Verrucomicrobia.OPB35_soil_group.o.f.g			-
Bacteria.Verrucomicrobia.OPB35_soil_group.o.f.g.denovo482			-
Bacteria.WCHB1_60			-
Bacteria.WCHB1_60.c			-
Bacteria.WCHB1_60.c.o			-
Bacteria.WCHB1_60.c.o.f			-
Bacteria.WCHB1_60.c.o.f.g			-
Bacteria.WCHB1_60.c.o.f.g.denovo741			-
Unassigned			-
Unassigned.NA			-
[truncated: 92 more rows]
