# Supplementary material for: Methanosarcina Play an Important Role in Anaerobic Co-Digestion of the Seaweed Ulva lactuca: Taxonomy and Predicted Metabolism of Functional Microbial Communities
Source: PLoS One. 2015 Nov 10;10(11):e0142603. doi: 10.1371/journal.pone.0142603 (PMC4640829; doi:10.1371/journal.pone.0142603)
Supplement: S3 Table — Metabolic abundances are inferred from taxonomic relative abundances via KEGG annotations [35], providing expected metabolic activities. The effectiveness of each metabolism as a marker is determined via its LDA effect size, as calculated in LEfSe [36], along with the significance of that effect (alpha value). A conservative LDA effect cut-off point of 3 used. (XLSX) [file pone.0142603.s005.xlsx]

## Sheet: Table 3- Predicted Metabolism A
Predicted Metabolisms		HUMAnN – inferred abundances											LefSe Biomarkers
		REACTOR ONE						REACTOR SIX
		%	%	%	%	%	%	%	%	%	%	%
Accession#	KEGG METABOLISM MODULE	R01W01	R01W05	R01W13	R01W21	R01W30	R01W39	R06W01	R06W06	R06W13	R06W20	R06W27	Marker for REACTOR:	LDA Effect	significance (alpha)
M00239	Structural_complex|Environmental_information_processing|Peptide_and_nickel_transport_system|Peptides/nickel_transport_system	0.0769262	0.0667711	0.0555347	0.0659406	0.0626209	0.0679068	0.0621329	0.098032	0.113933	0.0936918	0.0988837	SIX	4.20854	0.0061699
M00NULL	Structural_complex.Environmental_information_processing.Peptide_and_nickel_transport_system	0	0	0	0	0	0	0	0	0	0	0	SIX	4.15406	0.0061699
M00245	Structural_complex|Environmental_information_processing|Metallic_cation,_iron-siderophore_and_vitamin_B12_transport_system|Cobalt_transport_system	0.0240332	0.007544	0.013467	0.00993108	0.0172514	0.0178587	0.0223734	0.0360767	0.0417316	0.0363497	0.035662	SIX	4.01108	0.0061699
M00NULL	Structural_complex.Environmental_information_processing.Metallic_cation__iron_siderophore_and_vitamin_B12_transport_system	0	0	0	0	0	0	0	0	0	0	0	SIX	3.99772	0.0105871
M00NULL	Pathway_module.Energy_metabolism.Methane_metabolism	0	0	0	0	0	0	0	0	0	0	0	SIX	3.98174	0.0061699
M00NULL	Pathway_module.Energy_metabolism	0	0	0	0	0	0	0	0	0	0	0	SIX	3.95369	0.0061699
M00NULL	Structural_complex.Genetic_information_processing	0	0	0	0	0	0	0	0	0	0	0	SIX	3.7637	0.0061699
M00356	Pathway_module|Energy_metabolism|Methane_metabolism|Methanogenesis,_methanol_=>_methane	0.00532873	7.0527e-06	0.000863525	2.72314e-35	1.20427e-33	2.56271e-29	0	0.00998493	0.0113143	0.00881324	0.00916879	SIX	3.64423	0.0061699
M00179	Structural_complex|Genetic_information_processing|Ribosome|Ribosome,_archaea	0.00631754	0.000137205	0.00136813	0.00146206	0.00145299	0.00125516	0.000256659	0.0108048	0.0119164	0.00966379	0.00990399	SIX	3.63953	0.0061699
M00357	Pathway_module|Energy_metabolism|Methane_metabolism|Methanogenesis,_acetate_=>_methane	0.00602893	2.11887e-05	0.00144023	1.89067e-34	6.73845e-33	1.03426e-28	0	0.00812858	0.00728376	0.00857096	0.00897788	SIX	3.57614	0.0061699
M00144	Structural_complex|Energy_metabolism|ATP_synthesis|NADH:quinone_oxidoreductase,_prokaryotes	0.0125535	0.0136208	0.008019	0.0103113	0.00644656	0.00725516	0.00492288	0.0188566	0.0149903	0.0136039	0.0166329	SIX	3.52495	0.0176221
M00NULL	Structural_complex.Energy_metabolism	0	0	0	0	0	0	0	0	0	0	0	SIX	3.51136	0.0061699
M00NULL	Structural_complex.Genetic_information_processing.Ribosome	0	0	0	0	0	0	0	0	0	0	0	SIX	3.49221	0.0061699
M00NULL	Structural_complex.Energy_metabolism.ATP_synthesis	0	0	0	0	0	0	0	0	0	0	0	SIX	3.45158	0.0446097
M00051	Pathway_module|Nucleotide_and_amino_acid_metabolism|Pyrimidine_metabolism|Uridine_monophosphate_biosynthesis,_glutamine_(+_PRPP)_=>_UMP	0.0244057	0.0176668	0.0248921	0.0176471	0.0242032	0.021654	0.0207876	0.027499	0.02782	0.0264486	0.0250331	SIX	3.43257	0.0105871
M00184	Structural_complex|Genetic_information_processing|RNA_polymerase|RNA_polymerase,_archaea	0.00351594	4.36601e-05	0.000685465	0.000797739	0.000796158	0.000652906	0.00011126	0.00665982	0.00750301	0.00576091	0.00599579	SIX	3.42892	0.0061699
M00NULL	Structural_complex.Genetic_information_processing.RNA_polymerase	0	0	0	0	0	0	0	0	0	0	0	SIX	3.42892	0.0061699
M00127	Pathway_module|Nucleotide_and_amino_acid_metabolism|Cofactor_and_vitamin_biosynthesis|Thiamine_biosynthesis,_AIR_=>_thiamine-P/thiamine-2P	0.0199078	0.0146972	0.0192341	0.0166401	0.0183461	0.0166852	0.0147181	0.0224769	0.022341	0.022094	0.0218505	SIX	3.39964	0.0061699
M00159	Structural_complex|Energy_metabolism|ATP_synthesis|V-type_ATPase,_prokaryotes	0.017606	0.00962597	0.0157059	0.0150519	0.0150376	0.0130532	0.00726168	0.0182948	0.0195127	0.016226	0.014728	SIX	3.36228	0.0284597
M00310	Structural_complex|Carbohydrate_and_lipid_metabolism|Carbohydrate_metabolism|Pyruvate:ferredoxin_oxidoreductase	0.0122397	0.00518637	0.00922591	0.00885516	0.0122188	0.0123388	0.0132232	0.0145574	0.0135256	0.0132304	0.0147068	SIX	3.264	0.0176221
M00NULL	Pathway_module.Nucleotide_and_amino_acid_metabolism.Pyrimidine_metabolism	0	0	0	0	0	0	0	0	0	0	0	SIX	3.25937	0.0176221
M00174	Pathway_module|Energy_metabolism|Methane_metabolism|Methane_oxidation,_methylotroph,_methane_=>_CO2	0.0038143	0.00145316	0.00137492	1.81441e-15	5.73818e-09	2.17792e-14	0.000126941	0.0033346	0.00274654	0.00171048	0.00238886	SIX	3.07694	0.0061699
M00NULL	Pathway_module.Carbohydrate_and_lipid_metabolism	0	0	0	0	0	0	0	0	0	0	0	ONE	4.1459	0.0061699
M00NULL	Structural_complex.Environmental_information_processing.Saccharide_and_polyol_transport_system	0	0	0	0	0	0	0	0	0	0	0	ONE	4.101	0.0061699
M00NULL	Pathway_module.Carbohydrate_and_lipid_metabolism.Central_carbohydrate_metabolism	0	0	0	0	0	0	0	0	0	0	0	ONE	4.08127	0.0061699
M00207	Structural_complex|Environmental_information_processing|Saccharide_and_polyol_transport_system|Putative_multiple_sugar_transport_system	0.0222504	0.0451519	0.0228986	0.0316863	0.0315966	0.0406992	0.0473641	0.0167694	0.0164875	0.0158482	0.0160185	ONE	3.97324	0.0061699
M00NULL	Structural_complex.Environmental_information_processing.Mineral_and_organic_ion_transport_system	0	0	0	0	0	0	0	0	0	0	0	ONE	3.71026	0.0061699
M00334	Structural_complex|Environmental_information_processing|Bacterial_secretion_system|Type_VI_secretion_system	0	4.75032e-30	2.45031e-18	3.41777e-35	1.69756e-33	0	0	0	0	0	0	ONE	3.70258	0.0344638
M00193	Structural_complex|Environmental_information_processing|Mineral_and_organic_ion_transport_system|Putative_spermidine/putrescine_transport_system	0.0060257	0.0178024	0.00543685	0.00797833	0.00768298	0.00938559	0.008951	0.00365437	0.00282244	0.00306953	0.00370929	ONE	3.4666	0.0105871
M00008	Pathway_module|Carbohydrate_and_lipid_metabolism|Central_carbohydrate_metabolism|Entner-Doudoroff_pathway,_glucose-6P_=>_glyceraldehyde-3P_+_pyruvate	0.0040471	0.0103433	0.00292335	0.00543869	0.00631681	0.00644885	0.0061464	1.05456e-06	4.38513e-06	0.00057647	0.00122446	ONE	3.42018	0.0105871
M00004	Pathway_module|Carbohydrate_and_lipid_metabolism|Central_carbohydrate_metabolism|Pentose_phosphate_pathway_(Pentose_phosphate_cycle)	0.0134918	0.0158328	0.0164286	0.0164876	0.0162937	0.0154692	0.0175785	0.0128487	0.0100381	0.0107487	0.0111184	ONE	3.35803	0.0061699
M00149	Structural_complex|Energy_metabolism|ATP_synthesis|Succinate_dehydrogenase,_prokaryotes	0.00565416	0.0106077	0.00597648	0.0123186	0.00675649	0.00636066	0.0048861	0.00277809	0.00197069	0.00474885	0.00578015	ONE	3.31531	0.0176221
M00006	Pathway_module|Carbohydrate_and_lipid_metabolism|Central_carbohydrate_metabolism|Pentose_phosphate_pathway,_oxidative_phase,_glucose_6P_=>_ribulose_5P	0.00950428	0.012768	0.0114365	0.0128224	0.0116083	0.0106827	0.0121262	0.00908461	0.00649357	0.00695048	0.00746047	ONE	3.29918	0.0061699
M00333	Structural_complex|Environmental_information_processing|Bacterial_secretion_system|Type_IV_secretion_system	4.04189e-33	8.53364e-12	6.4328e-12	4.29583e-13	1.67488e-19	2.73601e-11	0.000364658	4.91708e-20	6.75678e-23	0	4.36326e-19	ONE	3.27265	0.0105871
M00NULL	Structural_complex.Environmental_information_processing.Bacterial_secretion_system	0	0	0	0	0	0	0	0	0	0	0	ONE	3.27265	0.0105871
M00125	Pathway_module|Nucleotide_and_amino_acid_metabolism|Cofactor_and_vitamin_biosynthesis|Riboflavin_biosynthesis,_GTP_=>_riboflavin/FMN/FAD	0.0319525	0.0315306	0.0339078	0.0347934	0.0347484	0.0330353	0.0336763	0.0293639	0.0285325	0.0302539	0.0297831	ONE	3.26385	0.0105871
M00011	Pathway_module|Carbohydrate_and_lipid_metabolism|Central_carbohydrate_metabolism|Citrate_cycle,_second_carbon_oxidation,_2-oxoglutarate_=>_oxaloacetate	0.0106785	0.0131756	0.0115261	0.0154152	0.0118209	0.010895	0.00884885	0.00811633	0.00635084	0.010254	0.0113473	ONE	3.1811	0.0446097
M00119	Pathway_module|Nucleotide_and_amino_acid_metabolism|Cofactor_and_vitamin_biosynthesis|Pantothenate_biosynthesis,_valine/L-aspartate_=>_pantothenate	0.0186907	0.0180084	0.0222038	0.0174259	0.0201862	0.0184218	0.0171707	0.0164741	0.0136332	0.0156194	0.0155581	ONE	3.14417	0.0446097
M00NULL	Pathway_module.Nucleotide_and_amino_acid_metabolism.Branched_chain_amino_acid_metabolism	0	0	0	0	0	0	0	0	0	0	0	ONE	3.11517	0.0061699
M00036	Pathway_module|Nucleotide_and_amino_acid_metabolism|Branched-chain_amino_acid_metabolism|Leucine_degradation,_leucine_=>_acetoacetate_+_acetyl-CoA	2.02424e-06	0.00624875	2.91988e-05	0.000153119	0.00333467	0.00279508	0.00275117	4.29413e-08	4.76999e-11	4.4752e-11	1.90843e-06	ONE	3.11517	0.0061699
M00121	Pathway_module|Nucleotide_and_amino_acid_metabolism|Cofactor_and_vitamin_biosynthesis|Heme_biosynthesis,_glutamate_=>_protoheme/siroheme	0.0118425	0.0134423	0.0132004	0.0172722	0.0130382	0.0120206	0.0119522	0.0112565	0.00876465	0.0113427	0.012766	ONE	3.10952	0.0176221
M00349	Structural_complex|Environmental_information_processing|Peptide_and_nickel_transport_system|Microcin_C_transport_system	0.00292031	0.00724201	0.00289823	0.00427523	0.00276571	0.00254443	0.00208924	0.00144537	0.000245752	0.000627934	0.00137462	ONE	3.08905	0.0446097
M00198	Structural_complex|Environmental_information_processing|Saccharide_and_polyol_transport_system|Putative_sn-glycerol-phosphate_transport_system	0.00231673	0.00630745	0.00255182	0.00357138	0.00371901	0.00483985	0.00395396	0.00154492	0.00180567	0.00201766	0.0014965	ONE	3.07503	0.0061699
M00299	Structural_complex|Environmental_information_processing|Mineral_and_organic_ion_transport_system|Spermidine/putrescine_transport_system	0.00649512	0.00769729	0.00995913	0.0132151	0.00715363	0.00810614	0.0086654	0.00692903	0.00847143	0.00763206	0.0060628	ONE	3.01701	0.0446097
M00016	Pathway_module|Nucleotide_and_amino_acid_metabolism|Lysine_metabolism|Lysine_biosynthesis,_succinyl-DAP_pathway,_aspartate_=>_lysine	0.0188538	0.0195376	0.0207507	0.0208937	0.0237913	0.0213044	0.0197965	0.0177488	0.0192311	0.020527	0.0191978	ONE	3.01276	0.0176221
M00NULL	Pathway_module.Nucleotide_and_amino_acid_metabolism.Lysine_metabolism	0	0	0	0	0	0	0	0	0	0	0	ONE	3.01276	0.0176221
M00359	Functional_set|Metabolism|Aminoacyl_tRNA|Aminoacyl-tRNA_biosynthesis,_eukaryotes	0.0223512	0.0191822	0.0256923	0.0227167	0.0226231	0.0224916	0.0226997	0.0232887	0.0235059	0.0226536	0.0216689
M00360	Functional_set|Metabolism|Aminoacyl_tRNA|Aminoacyl-tRNA_biosynthesis,_prokaryotes	0.0230582	0.0198187	0.0260036	0.0234618	0.0234088	0.0234771	0.0242542	0.0240833	0.0243503	0.023578	0.0228032
M00009	Pathway_module|Carbohydrate_and_lipid_metabolism|Central_carbohydrate_metabolism|Citrate_cycle_(TCA_cycle,_Krebs_cycle)	0.0115873	0.0148587	0.0132414	0.0175693	0.0111979	0.0106199	0.00879808	0.00924261	0.00761147	0.0109349	0.0122832
M00003	Pathway_module|Carbohydrate_and_lipid_metabolism|Central_carbohydrate_metabolism|Gluconeogenesis,_oxaloacetate_=>_fructose-6P	0.0200637	0.0184698	0.0201404	0.0180728	0.0202902	0.0200059	0.016557	0.0201125	0.0195053	0.0190778	0.0197754
M00001	Pathway_module|Carbohydrate_and_lipid_metabolism|Central_carbohydrate_metabolism|Glycolysis_(Embden-Meyerhof_pathway),_glucose_=>_pyruvate	0.0276486	0.0246309	0.031791	0.0274733	0.0300231	0.0303506	0.032352	0.0283196	0.0280545	0.0272587	0.0266549
M00002	Pathway_module|Carbohydrate_and_lipid_metabolism|Central_carbohydrate_metabolism|Glycolysis,_core_module_involving_three-carbon_compounds	0.0287168	0.0259266	0.0317603	0.0300336	0.0295356	0.0298369	0.0306765	0.029843	0.0300592	0.0293652	0.028653
M00007	Pathway_module|Carbohydrate_and_lipid_metabolism|Central_carbohydrate_metabolism|Pentose_phosphate_pathway,_non-oxidative_phase,_fructose_6P_=>_ribose_5P	0.0232439	0.0208336	0.0291549	0.023087	0.0273212	0.0280271	0.0319395	0.0219387	0.0221029	0.0237001	0.0218137
M00088	Pathway_module|Carbohydrate_and_lipid_metabolism|Fatty_acid_metabolism|Ketone_body_biosynthesis,_acetyl-CoA_=>_acetoacetate/3-hydroxybutyrate/acetone	4.18506e-09	2.65829e-17	2.70237e-07	7.44616e-06	7.77141e-12	1.80712e-15	6.67564e-09	3.9e-08	0.000386109	2.94294e-10	7.33033e-05
M00077	Pathway_module|Carbohydrate_and_lipid_metabolism|Glycosaminoglycan_metabolism|Chondroitin_sulfate_degradation	1.25415e-23	5.07847e-14	9.25295e-16	3.16908e-22	4.05863e-10	6.21505e-07	1.00847e-05	3.02598e-18	1.05162e-18	2.66725e-17	3.69114e-09
M00064	Pathway_module|Carbohydrate_and_lipid_metabolism|Lipopolysaccharide_metabolism|ADP-L-glycero-D-manno-heptose_biosynthesis	0.00510217	0.00642493	0.00277325	0.00637358	6.60617e-06	4.49813e-07	1.74824e-05	0.00261608	0.00133247	3.97108e-08	1.46571e-06
M00060	Pathway_module|Carbohydrate_and_lipid_metabolism|Lipopolysaccharide_metabolism|Lipopolysaccharide_biosynthesis,_KDO2-lipid_A	1.01402e-36	2.85156e-39	0	8.10794e-35	2.80639e-22	4.04678e-29	0	0	0	0	0
M00373	Pathway_module|Carbohydrate_and_lipid_metabolism|Other_carbohydrate_metabolism|Ethylmalonyl_pathway	9.45073e-27	0.00323096	5.04266e-07	0.00136831	0.00175325	0.00229803	0.00191045	0	7.61684e-10	4.29165e-15	7.13569e-10
M00012	Pathway_module|Carbohydrate_and_lipid_metabolism|Other_carbohydrate_metabolism|Glyoxylate_cycle	0.00611126	0.0084642	0.0061807	0.0114341	0.00547027	0.00388395	0.00249923	0.00476933	0.00348725	0.00522159	0.00671102
M00061	Pathway_module|Carbohydrate_and_lipid_metabolism|Other_carbohydrate_metabolism|Uronic_acid_metabolism	0.00264477	0.00124633	0.00476638	0.00278153	0.000599438	0.00252094	0.00137267	0.0026815	0.00188297	0.000374046	1.9054e-05
M00095	Pathway_module|Carbohydrate_and_lipid_metabolism|Terpenoid_backbone_biosynthesis|C5_isoprenoid_biosynthesis,_mevalonate_pathway	7.39381e-10	8.0982e-25	2.26727e-07	4.82126e-06	1.17455e-05	0.00137639	0.000382233	2.99105e-08	0.00149538	0.00137841	7.42041e-05
M00096	Pathway_module|Carbohydrate_and_lipid_metabolism|Terpenoid_backbone_biosynthesis|C5_isoprenoid_biosynthesis,_non-mevalonate_pathway	0.0166064	0.0162653	0.0197154	0.0157886	0.013766	0.0154926	0.0125824	0.0162876	0.0154454	0.0161316	0.0157795
M00172	Pathway_module|Energy_metabolism|Carbon_fixation|C4-dicarboxylic_acid_cycle,_NADP+_-malic_enzyme_type	1.39352e-48	0	1.80112e-15	1.61038e-35	8.29367e-14	2.13932e-08	4.51923e-09	1.17493e-30	4.00171e-10	5.62701e-28	3.57796e-33
M00173	Pathway_module|Energy_metabolism|Carbon_fixation|Reductive_citric_acid_cycle_(Arnon-Buchanan_cycle)	7.01732e-17	7.07688e-08	3.2209e-11	1.51859e-43	0	0	0	8.45445e-14	2.40261e-09	4.03729e-40	0
M00166	Pathway_module|Energy_metabolism|Carbon_fixation|Reductive_pentose_phosphate_cycle,_RuBP_+_CO2_=>_glyceraldehyde-3P	3.03375e-08	0.00184067	5.86466e-07	0.000838725	0.00115341	0.00135389	0.000384175	6.85035e-24	2.88037e-08	2.40762e-32	4.268e-08
M00358	Pathway_module|Energy_metabolism|Methane_metabolism|Coenzyme_M_biosynthesis	1.8219e-11	1.84568e-21	3.56776e-09	2.16611e-15	2.24113e-11	3.22361e-06	1.22021e-05	0.000148772	0.000425902	0.00107164	0.000746705
M00347	Pathway_module|Energy_metabolism|Methane_metabolism|Methanogenesis,_formate_=>_methane	8.40157e-36	1.66466e-38	0	7.15738e-43	1.29894e-32	0	0	0	0	0	0
M00176	Pathway_module|Energy_metabolism|Sulfur_metabolism|Sulfur_reduction,_sulfate_=>_H2S	0.00324273	0.00504119	0.00318084	1.25742e-06	8.7337e-18	2.88845e-05	3.17883e-05	0.00205655	4.64315e-06	1.5359e-14	8.72479e-08
M00033	Pathway_module|Nucleotide_and_amino_acid_metabolism|Alkaloid_and_other_secondary_metabolite_biosynthesis|Ectoine_biosynthesis	0.00213952	0.00334447	0.000364208	0.000206428	0.000561126	0.00133459	0.000709766	1.07441e-07	1.20185e-05	4.27467e-05	0.000801162
M00028	Pathway_module|Nucleotide_and_amino_acid_metabolism|Arginine_and_proline_metabolism|Ornithine_biosynthesis,_glutamate_=>_ornithine	0.0194617	0.0231133	0.0209301	0.0189494	0.0196958	0.0194747	0.0177951	0.0221806	0.0203618	0.0220235	0.0222138
M00022	Pathway_module|Nucleotide_and_amino_acid_metabolism|Aromatic_amino_acid_metabolism|Shikimate_pathway,_phosphoenolpyruvate_+_erythrose-4P_=>_chorismate	0.0203532	0.0172513	0.0234528	0.0197475	0.0197551	0.0201857	0.0220787	0.0202812	0.0197581	0.0206266	0.0199189
M00025	Pathway_module|Nucleotide_and_amino_acid_metabolism|Aromatic_amino_acid_metabolism|Tyrosine_biosynthesis,_chorismate_=>_tyrosine	0.0063543	0.010151	0.00605542	0.0116779	0.00910215	0.00744169	0.00721898	0.00407024	0.00734141	0.00923647	0.00743892
M00019	Pathway_module|Nucleotide_and_amino_acid_metabolism|Branched-chain_amino_acid_metabolism|Valine/isoleucine_biosynthesis,_pyruvate_=>_valine_/_2-oxobutanoate_=>_isoleucine	1.24765e-29	4.78813e-26	0	4.38755e-34	1.48392e-13	4.52942e-16	1.25705e-07	0	3.02044e-22	1.53687e-26	3.22942e-18
M00123	Pathway_module|Nucleotide_and_amino_acid_metabolism|Cofactor_and_vitamin_biosynthesis|Biotin_biosynthesis,_pimeloyl-ACP/CoA_=>_biotin	0.0106209	0.0124913	0.0136796	0.0133041	0.0099565	0.00743163	0.00655871	0.00978842	0.00726486	0.00872984	0.00951653
M00122	Pathway_module|Nucleotide_and_amino_acid_metabolism|Cofactor_and_vitamin_biosynthesis|Cobalamin_biosynthesis,_cobinamide_=>_cobalamin	1.81575e-30	9.784e-11	2.11308e-11	7.21035e-13	2.67696e-11	6.45974e-09	0.00152199	1.21087e-23	4.38758e-23	0	4.67865e-19
M00116	Pathway_module|Nucleotide_and_amino_acid_metabolism|Cofactor_and_vitamin_biosynthesis|Menaquinone_biosynthesis,_chorismate_=>_menaquinone	4.20938e-26	1.05161e-33	1.1298e-17	8.01906e-35	2.48417e-33	0	0	1.35187e-23	0	0	5.13707e-17
M00115	Pathway_module|Nucleotide_and_amino_acid_metabolism|Cofactor_and_vitamin_biosynthesis|NAD_biosynthesis,_aspartate_=>_NAD	0.018561	0.016026	0.0215797	0.0198519	0.0184488	0.0180509	0.0199942	0.0203152	0.0197171	0.0202997	0.0198816
M00124	Pathway_module|Nucleotide_and_amino_acid_metabolism|Cofactor_and_vitamin_biosynthesis|Pyridoxal_biosynthesis,_erythrose-4P_=>_pyridoxal-5P	5.071e-06	5.85674e-08	2.38378e-05	1.05364e-21	1.22634e-14	1.7998e-29	1.02434e-08	3.02638e-14	2.45498e-23	3.83566e-08	6.86e-07
M00126	Pathway_module|Nucleotide_and_amino_acid_metabolism|Cofactor_and_vitamin_biosynthesis|Tetrahydrofolate_biosynthesis,_GTP_=>_THF	0.0141776	0.0135523	0.0192313	0.014683	0.0164307	0.0153533	0.013352	0.0145473	0.0149403	0.0155136	0.0141541
M00117	Pathway_module|Nucleotide_and_amino_acid_metabolism|Cofactor_and_vitamin_biosynthesis|Ubiquinone_biosynthesis,_prokaryotes,_chorismate_=>_ubiquinone	5.85062e-18	3.1592e-19	0	9.38756e-30	2.5326e-14	6.45872e-17	2.09009e-08	0	5.1529e-23	2.73258e-27	6.63978e-17
M00017	Pathway_module|Nucleotide_and_amino_acid_metabolism|Cysteine_and_methionine_metabolism|Methionine_biosynthesis,_apartate_=>_homoserine_=>_methionine	0.00989874	0.0102932	0.0127082	0.00945879	0.00915896	0.0113911	0.00868473	0.00920997	0.00815984	0.00894103	0.00897152
M00035	Pathway_module|Nucleotide_and_amino_acid_metabolism|Cysteine_and_methionine_metabolism|Methionine_degradation	0.00599206	0.00616037	0.0105068	0.00449158	0.0026133	0.00470428	0.00369887	0.00590719	0.00651303	0.00605531	0.00645537
M00034	Pathway_module|Nucleotide_and_amino_acid_metabolism|Cysteine_and_methionine_metabolism|Methionine_salvage_pathway	8.51764e-08	0.00173829	6.36679e-12	6.94529e-05	7.03424e-05	0.00175934	0.000834047	3.66871e-24	3.1764e-12	5.0532e-07	0.00145895
M00026	Pathway_module|Nucleotide_and_amino_acid_metabolism|Histidine_metabolism|Histidine_biosynthesis,_PRPP_=>_histidine	0.0219967	0.017903	0.0238419	0.020249	0.0235791	0.0217797	0.0223139	0.0216702	0.0215538	0.0226413	0.0216906
M00045	Pathway_module|Nucleotide_and_amino_acid_metabolism|Histidine_metabolism|Histidine_degradation,_histidine_=>_N-formiminoglutamate_=>_glutamate	0.00613828	0.00658422	0.00519615	0.0118905	0.00681056	0.00412265	0.00336413	0.00371348	0.00255258	0.0041673	0.00557852
M00031	Pathway_module|Nucleotide_and_amino_acid_metabolism|Lysine_metabolism|Lysine_biosynthesis,_2-aminoadipate_=>_lysine	0	0	0	4.28343e-15	0	0	0	0	0	0	0
M00136	Pathway_module|Nucleotide_and_amino_acid_metabolism|Polyamine_biosynthesis|GABA_biosynthesis,_prokaryotes,_putrescine_=>_GABA	0	0	0	6.05204e-45	0	0	0	0	0	0	0
M00133	Pathway_module|Nucleotide_and_amino_acid_metabolism|Polyamine_biosynthesis|Polyamine_biosynthesis,_arginine_=>_agmatine_=>_putrescine_=>_spermidine	0.0122707	0.0096598	0.0130657	0.00794236	0.012681	0.0116975	0.0116295	0.0133426	0.0132366	0.0127585	0.0127644
M00049	Pathway_module|Nucleotide_and_amino_acid_metabolism|Purine_metabolism|Adenine_ribonucleotide_biosynthesis,_IMP_=>_ADP,ATP	0.0170974	0.0164303	0.0180645	0.0217344	0.0180465	0.0181671	0.0192808	0.0166671	0.0189451	0.0190481	0.0179858
M00050	Pathway_module|Nucleotide_and_amino_acid_metabolism|Purine_metabolism|Guanine_ribonucleotide_biosynthesis_IMP_=>_GDP,GTP	0.0170841	0.0168709	0.0181023	0.0221266	0.0182546	0.0184496	0.0192339	0.0162094	0.0182475	0.0186866	0.0176174
M00048	Pathway_module|Nucleotide_and_amino_acid_metabolism|Purine_metabolism|Inosine_monophosphate_biosynthesis,_PRPP_+_glutamine_=>_IMP	0.0238925	0.0229457	0.0258852	0.0227478	0.0217793	0.0217112	0.0195741	0.0231473	0.0221667	0.0226204	0.0234413
M00046	Pathway_module|Nucleotide_and_amino_acid_metabolism|Pyrimidine_metabolism|Pyrimidine_degradation,_uracil_=>_beta-alanine,_thymine_=>_3-aminoisobutanoate	8.59324e-19	0.00293082	1.01255e-06	0.000814503	0.00155691	0.0020274	0.00185134	1.02747e-20	2.51021e-10	3.90061e-15	2.37335e-09
M00053	Pathway_module|Nucleotide_and_amino_acid_metabolism|Pyrimidine_metabolism|Pyrimidine_deoxyribonuleotide_biosynthesis,_CDP/CTP_=>_dCDP/dCTP,dTDP/dTTP	0.0127001	0.0134655	0.0126217	0.0171538	0.0132411	0.0131239	0.0115855	0.0132474	0.013247	0.0142414	0.0146555
M00018	Pathway_module|Nucleotide_and_amino_acid_metabolism|Serine_and_threonine_metabolism|Threonine_biosynthesis,_apartate_=>_homoserine_=>_threonine	0.0196508	0.0142095	0.015856	0.0159908	0.0225188	0.0209464	0.0206367	0.0170514	0.0189906	0.0197045	0.019159
M00311	Structural_complex|Carbohydrate_and_lipid_metabolism|Carbohydrate_metabolism|2-oxoglutarate:ferredoxin_oxidoreductase	0.0267527	0.0191984	0.0261697	0.0235543	0.0370039	0.0311769	0.0309754	0.0260924	0.0261731	0.0267526	0.0233977
M00156	Structural_complex|Energy_metabolism|ATP_synthesis|Cytochrome_c_oxidase,_cbb3-type	0.00249997	0.0060281	0.00245807	0.00660442	0.00328169	0.00265004	0.00221805	0.00115507	0.000580167	0.00210309	0.00286214
M00155	Structural_complex|Energy_metabolism|ATP_synthesis|Cytochrome_c_oxidase,_prokaryotes	5.56522e-60	0	0	4.74658e-35	1.50393e-26	1.13006e-29	6.05827e-09	9.89791e-31	3.76835e-23	5.59899e-41	0
M00157	Structural_complex|Energy_metabolism|ATP_synthesis|F-type_ATPase,_bacteria	0.0205749	0.0188525	0.0228989	0.0172641	0.0206374	0.0214505	0.0257439	0.0213947	0.0223623	0.0221389	0.0212658
M00150	Structural_complex|Energy_metabolism|ATP_synthesis|Fumarate_reductase,_prokaryotes	1.11676e-19	4.26725e-25	2.30505e-18	1.28242e-13	2.01564e-20	7.58003e-30	2.85693e-09	0	9.94764e-19	0	0
M00164	Structural_complex|Energy_metabolism|Photosynthesis|ATP_synthase	0.0205749	0.0188525	0.0228989	0.0172641	0.0206374	0.0214505	0.0257439	0.0213947	0.0223623	0.0221389	0.0212658
M00335	Structural_complex|Environmental_information_processing|Bacterial_secretion_system|Sec_(secretion)_system	2.10742e-36	5.91548e-39	0	2.56455e-43	5.83311e-22	0	0	0	0	0	0
M00336	Structural_complex|Environmental_information_processing|Bacterial_secretion_system|Twin-arginine_translocation_(Tat)_system	2.03527e-37	5.68002e-40	0	2.44024e-44	5.58129e-23	0	0	0	0	0	0
M00331	Structural_complex|Environmental_information_processing|Bacterial_secretion_system|Type_II_general_secretion_system	0	0	0	9.78249e-35	0	0	0	0	0	0	0
M00317	Structural_complex|Environmental_information_processing|Metallic_cation,_iron-siderophore_and_vitamin_B12_transport_system|Manganese/iron_transport_system	7.79566e-19	0.000449304	5.24645e-12	5.29444e-08	5.34463e-06	0.000321706	0.000590009	3.10951e-19	6.01888e-17	2.2536e-21	8.86281e-19
M00319	Structural_complex|Environmental_information_processing|Metallic_cation,_iron-siderophore_and_vitamin_B12_transport_system|Manganese/zinc/iron_transport_system	2.31998e-05	0.00191854	0.000700637	0.00195695	0.00104873	0.00139898	0.000924167	0.00143788	0.00144176	0.000833543	0.00109441
M00246	Structural_complex|Environmental_information_processing|Metallic_cation,_iron-siderophore_and_vitamin_B12_transport_system|Nickel_transport_system	1.40778e-18	5.64493e-09	1.75895e-13	2.16459e-17	3.40864e-09	4.01274e-14	0.000225155	0.0001212	2.64886e-09	5.6728e-28	9.08792e-11
M00302	Structural_complex|Environmental_information_processing|Mineral_and_organic_ion_transport_system|2-Aminoethylphosphonate_transport_system	8.76713e-50	0	0	1.52971e-45	0	0	0	0	1.7996e-13	0	0
M00300	Structural_complex|Environmental_information_processing|Mineral_and_organic_ion_transport_system|Putrescine_transport_system	0.00128947	0.00296819	0.000468651	0.000723411	0.0012901	0.00156589	0.00126724	1.43058e-07	8.37826e-05	0.000134508	9.98271e-05
M00185	Structural_complex|Environmental_information_processing|Mineral_and_organic_ion_transport_system|Sulfate_transport_system	0.00337999	0.00502314	0.00249586	0.00656543	0.00232798	0.00142665	0.00103004	0.00183065	0.000685278	0.00206232	0.00305871
M00324	Structural_complex|Environmental_information_processing|Peptide_and_nickel_transport_system|Dipeptide_transport_system	5.9725e-07	0.00154142	0.00131813	0.00519818	0.00173059	0.000788134	0.000712479	0.000311997	0.000154042	0.00135969	0.0019905
M00348	Structural_complex|Environmental_information_processing|Peptide_and_nickel_transport_system|Glutathione_transport_system	0.000623171	0.000540721	8.16104e-12	4.18687e-15	8.75131e-09	2.00307e-12	1.19027e-05	7.74418e-11	1.21983e-06	8.63016e-10	8.08864e-11
M00229	Structural_complex|Environmental_information_processing|Phosphate_and_amino_acid_transport_system|Arginine_transport_system	1.28805e-38	3.56964e-41	0	1.01338e-36	3.53967e-24	5.05387e-31	0	0	0	0	0
M00235	Structural_complex|Environmental_information_processing|Phosphate_and_amino_acid_transport_system|Arginine/ornithine_transport_system	5.67165e-11	5.24538e-10	8.71635e-07	2.96894e-25	5.02466e-21	0	0	9.00345e-16	6.88718e-25	2.9114e-13	1.98979e-14
M00237	Structural_complex|Environmental_information_processing|Phosphate_and_amino_acid_transport_system|Branched-chain_amino_acid_transport_system	0.0445757	0.0608841	0.0348745	0.0327652	0.0369618	0.0399158	0.041077	0.0272456	0.0199293	0.0217893	0.0254287
M00232	Structural_complex|Environmental_information_processing|Phosphate_and_amino_acid_transport_system|General_L-amino_acid_transport_system	0.00192053	0.00503269	0.00135612	0.00234466	0.00202262	0.00257583	0.00229985	3.46836e-05	0.000383224	0.000732129	0.00091752
M00233	Structural_complex|Environmental_information_processing|Phosphate_and_amino_acid_transport_system|Glutamate_transport_system	1.47513e-08	1.65863e-07	2.07825e-07	8.21e-08	5.65714e-07	0.00018483	0.000179256	1.50915e-15	0.000126074	1.68e-07	2.85292e-05
M00230	Structural_complex|Environmental_information_processing|Phosphate_and_amino_acid_transport_system|Glutamate/aspartate_transport_system	0.0010482	0.00147736	0.00122148	0.00498865	0.00150413	1.00725e-06	0.000255998	0.000384601	2.50367e-05	0.00142345	0.00188182
M00226	Structural_complex|Environmental_information_processing|Phosphate_and_amino_acid_transport_system|Histidine_transport_system	4.62886e-34	3.99799e-40	9.03528e-24	6.7559e-36	3.53967e-24	4.89969e-16	0	6.1437e-25	4.4e-08	3.66544e-28	6.74332e-15
M00225	Structural_complex|Environmental_information_processing|Phosphate_and_amino_acid_transport_system|Lysine/arginine/ornithine_transport_system	1.83283e-17	9.15053e-24	0	6.1847e-31	5.39378e-24	1.28425e-14	0	6.1437e-25	4.4e-08	1.5226e-15	1.13595e-10
M00231	Structural_complex|Environmental_information_processing|Phosphate_and_amino_acid_transport_system|Octopine/nopaline_transport_system	0	1.21631e-30	1.44853e-18	1.11245e-35	2.02707e-18	8.93972e-24	8.68312e-06	0	0	0	2.41702e-33
M00222	Structural_complex|Environmental_information_processing|Phosphate_and_amino_acid_transport_system|Phosphate_transport_system	0.023732	0.021474	0.0241112	0.022795	0.0267016	0.025117	0.0247797	0.0265157	0.0248925	0.0246964	0.0252796
M00276	Structural_complex|Environmental_information_processing|Phosphotransferase_system_(PTS)|PTS_system,_mannose-specific_II_component	0.0104312	0.00696594	0.00959714	0.00533113	0.0128154	0.0115429	0.0158664	0.00834237	0.0138803	0.0150953	0.00841487
M00277	Structural_complex|Environmental_information_processing|Phosphotransferase_system_(PTS)|PTS_system,_N-acetylgalactosamine-specific_II_component	1.05215e-13	6.10655e-41	5.23781e-10	1.70043e-09	9.54955e-08	0.000382364	0.000130656	8.46243e-11	0.000512231	0.000298857	4.7007e-06
M00278	Structural_complex|Environmental_information_processing|Phosphotransferase_system_(PTS)|PTS_system,_sorbose-specific_II_component	0	0	0	2.57636e-45	0	0	0	0	0	0	0
M00219	Structural_complex|Environmental_information_processing|Saccharide_and_polyol_transport_system|AI-2_transport_system	3.75409e-24	6.61503e-05	9.14429e-13	7.20171e-09	3.03087e-06	1.68344e-05	0.000355115	0	0	6.90029e-42	4.25989e-23
M00201	Structural_complex|Environmental_information_processing|Saccharide_and_polyol_transport_system|alpha-Glucoside_transport_system	8.39458e-19	0.00278902	1.04086e-06	0.00127708	0.00123742	0.00213438	0.00160217	1.02218e-20	1.80516e-10	3.76881e-15	9.80386e-09
M00206	Structural_complex|Environmental_information_processing|Saccharide_and_polyol_transport_system|Cellobiose_transport_system	1.36028e-20	1.8866e-13	5.68999e-13	8.62993e-12	3.04957e-14	1.22422e-06	9.38233e-05	0	3.13513e-14	2.56072e-19	1.533e-15
M00199	Structural_complex|Environmental_information_processing|Saccharide_and_polyol_transport_system|L-Arabinose/lactose_transport_system	4.30925e-31	3.63326e-07	2.39766e-18	3.10796e-15	8.14618e-09	1.90029e-06	0.000353034	3.01031e-24	0	0	3.53586e-33
M00194	Structural_complex|Environmental_information_processing|Saccharide_and_polyol_transport_system|Maltose/maltodextrin_transport_system	0.00636299	0.00396519	0.00512906	0.00427952	0.00658383	0.00779884	0.0118623	0.00530693	0.00554243	0.00628549	0.00634048
M00202	Structural_complex|Environmental_information_processing|Saccharide_and_polyol_transport_system|Oligogalacturonide_transport_system	1.02129e-37	2.55481e-25	0	1.48133e-35	3.6096e-23	6.97702e-30	0	0	0	0	0
M00197	Structural_complex|Environmental_information_processing|Saccharide_and_polyol_transport_system|Putative_fructooligosaccharide_transport_system	0.00707372	0.00430307	0.00637028	0.00521613	0.00749428	0.00897115	0.0127397	0.00615148	0.00663812	0.00732729	0.00719043
M00200	Structural_complex|Environmental_information_processing|Saccharide_and_polyol_transport_system|Putative_sorbitol/mannitol_transport_system	0.000177584	0.00266332	0.000467711	0.00118708	0.00128838	0.00151681	0.00142706	1.11159e-09	1.32683e-05	5.90107e-07	7.34497e-05
M00220	Structural_complex|Environmental_information_processing|Saccharide_and_polyol_transport_system|Rhamnose_transport_system	2.37781e-22	8.47044e-13	0.00164878	0.000696645	8.47541e-08	6.58239e-07	0.000116486	0.000578826	2.48346e-06	8.39102e-33	3.36427e-16
M00204	Structural_complex|Environmental_information_processing|Saccharide_and_polyol_transport_system|Trehalose/maltose_transport_system	0	5.02617e-10	1.15156e-16	2.70278e-13	5.57146e-09	7.11843e-07	0.000105843	0	0	4.06624e-42	2.24437e-34
M00260	Structural_complex|Genetic_information_processing|DNA_polymerase|DNA_polymerase_III_complex,_bacteria	2.56871e-37	7.1877e-40	0	3.09027e-44	7.09788e-23	0	0	0	0	0	0
M00342	Structural_complex|Genetic_information_processing|Proteasome|Bacterial_proteasome	2.12819e-10	5.53261e-07	4.13772e-11	7.73089e-16	3.20524e-08	1.7268e-05	7.786e-05	7.71767e-13	0.000193312	7.66726e-12	4.55937e-06
M00178	Structural_complex|Genetic_information_processing|Ribosome|Ribosome,_bacteria	0.0227841	0.021179	0.0263053	0.0255012	0.0248155	0.0250019	0.026594	0.0222419	0.0218894	0.0223637	0.021807
